# Supplementary material for: Epigenetic response in mice mastitis: Role of histone H3 acetylation and microRNA(s) in the regulation of host inflammatory gene expression during Staphylococcus aureus infection
Source: Clin Epigenetics. 2014 Jun 30;6(1):12. doi: 10.1186/1868-7083-6-12 (PMC4114167; doi:10.1186/1868-7083-6-12)
Supplement: Additional file 7: Table S1 — SA1 and SA2 inoculated mouse mammary tissues were analyzed by Western blots using antibodies specific to IL6 (I) and IFNγ (II) and Tubulin (III) were used as loading controls. Lane 1, PBS inoculated, Lane 2, SA1 inoculated and Lane 3, SA2 inoculated mouse mammary tissue. [file 1868-7083-6-12-S7.xlsx]

## Sheet: Differentially_Expressed_miRNA
Gene ID	SA1	SA2	Accession	Chromosome	DB Refs	Gene Type
MI0003536	3.83915	-1.05268	mmu-mir-20b	chrX	miRBase:MI0003536	miRNA
chrX.trna637	3.43729	-0.923801	trna637	chrX		tRNA
MI0000172	3.37882	-0.248154	mmu-mir-150	chr7	miRBase:MI0000172	miRNA
ENSMUSG00000092887	3.22268	0.532286	CT010429.2	chr17	RFAM:	snoRNA
MI0000406	3.15861	0.368681	mmu-mir-106a	chrX	miRBase:MI0000406	miRNA
chr16.trna829	3.14404	-0.128876	trna829	chr16		tRNA
MI0004639	2.91289	-0.55512	mmu-mir-495	chr12	miRBase:MI0004639	miRNA
MI0000177	2.89728	-0.467714	mmu-mir-155	chr16	miRBase:MI0000177	miRNA
MI0000394	2.36064	-1.85981	mmu-mir-296	chr2	miRBase:MI0000394	miRNA
MI0003535	2.32084	-1.84516	mmu-mir-369	chr12	miRBase:MI0003535	miRNA
MI0004122	2.24236	-1.1301	mmu-mir-301b	chr16	miRBase:MI0004122	miRNA
MI0009935	2.20659	-0.258975	mmu-mir-1306	chr16	miRBase:MI0009935	miRNA
MI0006281	2.20537	-0.260198	mmu-mir-669d	chr2	miRBase:MI0006281	miRNA
MI0014051	2.20537	-0.260198	mmu-mir-669d-2	chr2	miRBase:MI0014051	miRNA
MI0006298	2.14282	-0.130099	mmu-mir-1193	chr12	miRBase:MI0006298	miRNA
MI0000691	2.12792	0.245503	mmu-mir-32	chr4	miRBase:MI0000691	miRNA			SA1-34 above 1.5fold
MI0000765	2.12478	0.0322856	mmu-mir-363	chrX	miRBase:MI0000765	miRNA
MI0000167	2.08753	-1.04518	mmu-mir-142	chr11	miRBase:MI0000167	miRNA
ENSMUSG00000088970	2.0273	-0.760198	U7	chr1	RFAM:RF00066	snRNA
chr11.trna1818	2.02392	-0.29914	trna1818	chr11		tRNA
MI0005556	2.00783	0.369903	mmu-mir-598	chr14	miRBase:MI0005556	miRNA
MI0000235	1.99506	0.138782	mmu-mir-193	chr11	miRBase:MI0000235	miRNA			SA1-17 above 2fold
chr2.trna263	1.99098	-0.188001	trna263	chr2		tRNA
MI0004703	1.9395	-0.113473	mmu-mir-501	chrX	miRBase:MI0004703	miRNA
MI0003532	1.92165	-0.128876	mmu-mir-494	chr12	miRBase:MI0003532	miRNA
MI0000143	1.91649	0.320892	mmu-mir-29b-1	chr6	miRBase:MI0000143|RFAM:RF00074	miRNA
MI0000712	1.9003	0.297542	mmu-mir-29b-2	chr1	miRBase:MI0000712|RFAM:RF00074	miRNA
MI0000703	1.8921	-0.287884	mmu-mir-223	chrX	miRBase:MI0000703	miRNA
chr14.trna628	1.87232	-1.05268	trna628	chr14		tRNA
chr3.trna297	1.81647	-0.225001	trna297	chr3		tRNA
chr2.trna1506	1.81644	0.111394	trna1506	chr2		tRNA
chr4.trna626	1.79155	-0.258975	trna626	chr4		tRNA
MI0014079	1.79155	-0.258975	mmu-mir-466n	chr2	miRBase:MI0014079	miRNA
chr13.trna959	1.79033	-0.260198	trna959	chr13		tRNA
MI0000567	1.7708	-0.0735808	mmu-mir-18a	chr14	miRBase:MI0000567	miRNA
MI0001162	1.7641	-1.4588	mmu-mir-376b	chr12	miRBase:MI0001162	miRNA
chr14.trna705	1.70537	-1.7602	trna705	chr14		tRNA
MI0000407	1.68385	0.121897	mmu-mir-106b	chr5	miRBase:MI0000407	miRNA			SA1-7 below 1.5fold
MI0000609	1.66151	-0.155902	mmu-mir-331	chr10	miRBase:MI0000609	miRNA
MI0000708	1.65739	-0.130099	mmu-mir-211	chr7	miRBase:MI0000708	miRNA
MI0005515	1.65739	-0.130099	mmu-mir-504	chrX	miRBase:MI0005515	miRNA
ENSMUSG00000064435	1.64282	-0.630099	SNORA4	chr1	RFAM:RF00394	snoRNA
MI0000399	1.62917	-0.423801	mmu-mir-299	chr12	miRBase:MI0000399	miRNA
chr16.trna315	1.62917	-0.423801	trna315	chr16		tRNA
MI0000793	1.62917	-0.423801	mmu-mir-376a	chr12	miRBase:MI0000793	miRNA
MI0000232	1.6183	0.0570406	mmu-mir-190	chr9	miRBase:MI0000232	miRNA			SA2-18 below 1.5fold
MI0000729	1.57944	-0.237294	mmu-mir-7a-2	chr7	miRBase:MI0000729|RFAM:RF00053	miRNA
chr11.trna1849	1.57202	-0.328948	trna1849	chr11		tRNA
MI0000176	1.55928	-1.13112	mmu-mir-154	chr12	miRBase:MI0000176	miRNA
chrX.trna462	1.54685	0.400768	trna462	chrX		tRNA
chr7.trna977	1.5444	-1.92116	trna977	chr7		tRNA
MI0005546	1.5273	-0.260198	mmu-mir-466d	chr2	miRBase:MI0005546	miRNA
chr1.trna1000	1.5273	-0.260198	trna1000	chr1		tRNA
chr3.trna93	1.5273	-0.260198	trna93	chr3		tRNA
chr5.trna1314	1.5273	-0.260198	trna1314	chr5		tRNA
ENSMUSG00000064764	1.51516	0.239804	U2	chr15	RFAM:RF00004	snRNA
ENSMUSG00000064982	1.51516	0.239804	U2	chr7	RFAM:RF00004	snRNA
MI0003492	1.51272	-0.762639	mmu-mir-485	chr12	miRBase:MI0003492	miRNA
ENSMUSG00000065208	1.50661	-0.131319	SNORA4	chr16	RFAM:RF00394	snoRNA
MI0000718	1.50482	-0.083056	mmu-mir-19b-1	chr14	miRBase:MI0000718	miRNA
MI0000546	1.50291	-0.0895582	mmu-mir-19b-2	chrX	miRBase:MI0000546	miRNA
MI0005512	1.4529	-1.7131	mmu-mir-467c	chr2	miRBase:MI0005512	miRNA
chr13.trna957	1.45236	-1.71608	trna957	chr13		tRNA
MI0000799	1.39578	-2.71364	mmu-mir-382	chr12	miRBase:MI0000799	miRNA
MI0003518	1.38665	-2.66388	mmu-mir-540	chr12	miRBase:MI0003518	miRNA
MI0006128	1.26365	-1.52385	mmu-mir-467e	chr2	miRBase:MI0006128	miRNA
MI0000615	1.20537	-1.67768	mmu-mir-337	chr12	miRBase:MI0000615	miRNA
chr10.trna851	1.16724	-0.760196	trna851	chr10		tRNA
MI0000794	1.12937	-1.92116	mmu-mir-377	chr12	miRBase:MI0000794	miRNA
MI0004686	1.1204	-2.34516	mmu-mir-702	chr5	miRBase:MI0004686	miRNA
MI0004673	1.08525	-0.552677	mmu-mir-669c	chr2	miRBase:MI0004673	miRNA
MI0004134	1.05877	-1.57672	mmu-mir-668	chr12	miRBase:MI0004134	miRNA
ENSMUSG00000088306	1.00279	0.0322856	SNORD26	chr2	RFAM:RF00087	snoRNA
MI0001160	1.00198	-1.78795	mmu-mir-409	chr12	miRBase:MI0001160	miRNA
chr13.trna81	0.944933	-1.693	trna81	chr13		tRNA
ENSMUSG00000064672	0.912886	-1.55268	SNORA2	chr13	RFAM:RF00410	snoRNA
MI0004589	0.814579	-1.5279	mmu-mir-496	chr12	miRBase:MI0004589	miRNA
ENSMUSG00000064513	0.766091	-1.02384	SNORA9	chr11	RFAM:RF00411	snoRNA
chr14.trna457	0.763564	0.643482	trna457	chr14		tRNA
chr5.trna1315	0.763564	0.643482	trna1315	chr5		tRNA
ENSMUSG00000087790	0.705367	-1.76264	SNORD127	chr12	RFAM:RF01186	snoRNA
ENSMUSG00000064717	0.685062	-0.942815	U8	chr12	RFAM:RF00096	snoRNA
ENSMUSG00000087963	0.602683	-1.86288	SNORA84	chr13	RFAM:RF01229	snoRNA
MI0000798	0.59873	-1.99397	mmu-mir-381	chr12	miRBase:MI0000798	miRNA
MI0014099	0.544403	-2.92116	mmu-mir-3102	chr7	miRBase:MI0014099	miRNA
ENSMUSG00000088518	0.500291	-0.552677	SNORA9	chrX	RFAM:RF00411	snoRNA
chr5.trna1316	0.500291	-0.552677	trna1316	chr5		tRNA
chr13.trna947	0.480137	-0.73789	trna947	chr13		tRNA
chr3.trna749	0.469727	-2.69016	trna749	chr3		tRNA
chr3.trna792	0.460373	-0.718126	trna792	chr3		tRNA
chr1.trna708	0.456798	-0.120142	trna708	chr1		tRNA
ENSMUSG00000087912	0.455347	-0.713099	SNORD19B	chr14	RFAM:RF01183	snoRNA
MI0005513	0.444163	-0.701915	mmu-mir-467d	chr2	miRBase:MI0005513	miRNA
chr16.trna267	0.397608	-0.65536	trna267	chr16		tRNA
ENSMUSG00000077575	0.377485	0.909479	SNORA3	chr7	RFAM:RF00334	snoRNA
chr13.trna104	0.365255	-0.623007	trna104	chr13		tRNA
chr10.trna961	0.34229	0.359711	trna961	chr10		tRNA
ENSMUSG00000064917	0.314932	-1.50357	snoZ39	chr13	RFAM:RF00341	snoRNA
ENSMUSG00000064853	0.312645	-0.570398	SNORA38	chr17	RFAM:RF00428	snoRNA
ENSMUSG00000065820	0.263648	-1.52385	U2	chr11	RFAM:RF00004	snRNA
ENSMUSG00000064534	0.234814	-1.55268	U6	chr9	RFAM:RF00026	snRNA
MI0004196	0.214328	-2.42116	mmu-mir-667	chr12	miRBase:MI0004196	miRNA
ENSMUSG00000064453	0.14392	-0.148999	Snord21	chr5	RFAM:RF00068	snoRNA
chr16.trna50	0.118124	-0.375877	trna50	chr16		tRNA
ENSMUSG00000064573	0.103906	-0.361659	SNORD81	chr3	RFAM:RF00136	snoRNA
ENSMUSG00000084517	0.102683	-2.36288	SNORA66	chr3	RFAM:RF00155	snoRNA
chr3.trna283	0.102683	-2.36288	trna283	chr3		tRNA
ENSMUSG00000089265	0.0638956	-0.321648	SNORD121A	chr4	RFAM:RF01191	snoRNA
ENSMUSG00000088604	0.049226	-1.53426	SCARNA15	chr3	RFAM:RF00426	snoRNA
MI0018030	0.0177211	-1.86532	mmu-mir-5121	chr7	miRBase:MI0018030	miRNA
ENSMUSG00000093044	0.00880401	-0.266557	AC159323.1	chr14	RFAM:	snoRNA
ENSMUSG00000064634	0.00636094	-2.26656	SNORA1	chr9	RFAM:RF00408	snoRNA
chr17.trna113	-0.00640542	-0.251348	trna113	chr17		tRNA
chr6.trna317	-0.00640542	-0.251348	trna317	chr6		tRNA
ENSMUSG00000064867	-0.0261928	-0.491758	U6	chr3	RFAM:RF00026	snRNA
ENSMUSG00000065104	-0.0261928	-0.491758	U6	chr11	RFAM:RF00026	snRNA
ENSMUSG00000065115	-0.0261928	-0.491758	U6	chr12	RFAM:RF00026	snRNA
ENSMUSG00000065203	-0.0261928	-0.491758	U6	chr3	RFAM:RF00026	snRNA
ENSMUSG00000065696	-0.0261928	-0.491758	U6	chr10	RFAM:RF00026	snRNA
ENSMUSG00000075946	-0.0261929	1.5058	SNORA25	chr13	RFAM:RF00402	snoRNA
ENSMUSG00000088008	-0.0582805	-2.52385	SCARNA20	chr5	RFAM:RF00601	snoRNA
chr3.trna755	-0.0713497	-8.22511	trna755	chr3		tRNA
chr3.trna287	-0.0732904	-8.26081	trna287	chr3		tRNA
ENSMUSG00000077611	-0.0757101	-0.128678	SNORA74	chr14	RFAM:RF00090	snoRNA
ENSMUSG00000065635	-0.0854183	-0.172334	snoR38	chr11	RFAM:RF00213	snoRNA
ENSMUSG00000065640	-0.0854183	-0.172334	Snord1c	chr11	RFAM:RF00213	snoRNA
ENSMUSG00000064380	-0.102392	-0.15536	SNORA73	chr9	RFAM:RF00045	snoRNA
chr13.trna83	-0.116377	-2.53858	trna83	chr13		tRNA
chr7.trna1276	-0.123572	-2.25454	trna1276	chr7		tRNA
ENSMUSG00000065022	-0.128876	-0.128876	AF357341	chr12	RFAM:RF00181	snoRNA
ENSMUSG00000077603	-0.128876	1.86868	SNORA3	chr12	RFAM:RF00334	snoRNA
ENSMUSG00000089375	-0.130099	1.86746	SNORD107	chr7	RFAM:RF01164	snoRNA
ENSMUSG00000064405	-0.137389	0.269074	SNORA71	chr2	RFAM:RF00056	snoRNA
ENSMUSG00000064997	-0.137389	0.616998	SNORA25	chr13	RFAM:RF00402	snoRNA
ENSMUSG00000065663	-0.137389	0.616998	SNORA25	chr9	RFAM:RF00402	snoRNA
chr1.trna1006	-0.189798	-1.65536	trna1006	chr1		tRNA
chr8.trna1008	-0.205964	-0.00957258	trna1008	chr8		tRNA
ENSMUSG00000088956	-0.233711	1.71332	SNORA25	chr11	RFAM:RF00402	snoRNA
chr13.trna998	-0.233909	-0.0238434	trna998	chr13		tRNA
MI0009961	-0.233909	-0.0238431	mmu-mir-1964	chr7	miRBase:MI0009961	miRNA
chr3.trna309	-0.239075	0.0341853	trna309	chr3		tRNA
ENSMUSG00000065649	-0.276354	0.0186013	Snora74a	chr18	RFAM:RF00090	snoRNA
MI0004120	-0.283479	-2.5564	mmu-mir-1247	chr12	miRBase:MI0004120	miRNA
chr12.trna886	-0.309911	0.0521583	trna886	chr12		tRNA
chr19.trna711	-0.354414	0.096661	trna711	chr19		tRNA
chr8.trna414	-0.394874	0.137121	trna414	chr8		tRNA
ENSMUSG00000064767	-0.450774	-2.03426	Snord35b	chr7	RFAM:RF00211	snoRNA
chr1.trna698	-0.474222	0.21647	trna698	chr1		tRNA
MI0014086	-0.687157	-2.15272	mmu-mir-3093	chr3	miRBase:MI0014086	miRNA
MI0009962	-0.758975	-0.758975	mmu-mir-1965	chr7	miRBase:MI0009962	miRNA
MI0000226	-0.818872	0.561119	mmu-mir-184	chr9	miRBase:MI0000226	miRNA
chr11.trna1132	-0.894675	1.22228	trna1132	chr11		tRNA
ENSMUSG00000077515	-1.13928	-3.25638	SNORD12	chr2	RFAM:RF00581	snoRNA
MI0000821	-1.51688	0.715556	mmu-mir-133b	chr1	miRBase:MI0000821	miRNA
ENSMUSG00000080365	-1.5318	-0.262837	SNORA79	chr12	RFAM:RF00600	snoRNA
chr13.trna968	-1.53712	-0.0875879	trna968	chr13		tRNA
ENSMUSG00000065799	-1.61676	-0.499802	SNORA5	chr14	RFAM:RF00392	snoRNA
ENSMUSG00000077294	-1.66571	0.385654	SNORD12	chrX	RFAM:RF00581	snoRNA
ENSMUSG00000065089	-1.74828	0.368681	SNORA46	chr8	RFAM:RF00404	snoRNA
ENSMUSG00000092819	-1.77451	-0.0201231	AC150277.1	chr18	RFAM:	snoRNA
MI0005552	-1.78984	-0.792283	mmu-mir-208b	chr14	miRBase:MI0005552	miRNA
ENSMUSG00000065817	-1.79463	0.544716	SNORA3	chr8	RFAM:RF00334	snoRNA
MI0014020	-1.80337	-0.949452	mmu-mir-3057	chr10	miRBase:MI0014020	miRNA
ENSMUSG00000064581	-1.87083	-0.338838	SNORA30	chr14	RFAM:RF00415	snoRNA
MI0000159	-1.87342	0.52971	mmu-mir-133a-1	chr18	miRBase:MI0000159	miRNA
MI0000820	-1.8848	0.520325	mmu-mir-133a-2	chr2	miRBase:MI0000820	miRNA
chr17.trna458	-1.89303	0.223927	trna458	chr17		tRNA
chr8.trna560	-1.92337	-1.74187	trna560	chr8		tRNA
MI0000652	-1.97044	0.497421	mmu-mir-1a-2	chr18	miRBase:MI0000652|RFAM:RF00103	miRNA
chr13.trna110	-1.9768	-1.59681	trna110	chr13		tRNA
MI0000139	-2.03871	0.412667	mmu-mir-1a-1	chr2	miRBase:MI0000139|RFAM:RF00103	miRNA
ENSMUSG00000064994	-2.05268	0.266808	SNORA70	chr16	RFAM:RF00156	snoRNA
chr9.trna593	-2.08953	0.557936	trna593	chr9		tRNA
chr13.trna77	-2.20823	-1.8101	trna77	chr13		tRNA
chr3.trna282	-2.34487	-1.83334	trna282	chr3		tRNA
ENSMUSG00000089571	-2.48523	0.0680355	snoU105B	chr9	RFAM:RF01173	snoRNA
ENSMUSG00000089317	-2.7112	-0.128678	Snord123	chr15	RFAM:RF01156	snoRNA

## Sheet: Sheet4
UNIQID	GORDER	GWEIGHT	SA1	SA2
trna637	177	1	3.43729	-0.923801	0.666048
trna593	176	1	-2.08953	0.557936	-0.815689
trna414	175	1	-0.394874	0.137121	-2.24266
trna1008	174	1	-0.205964	-0.00957258	-1.69656
trna1276	173	1	-0.123572	-2.25454	-0.13418
trna317	172	1	-0.00640542	-0.251348	-1.70228
trna1316	171	1	0.500291	-0.552677	-1.55024
trna1315	170	1	0.763564	0.643482	-3.15899
trna1314	169	1	1.5273	-0.260198	-0.257753
trna626	168	1	1.79155	-0.258975	-0.258975
trna93	167	1	1.5273	-0.260198	-0.257753
trna792	166	1	0.460373	-0.718126	-2.58771
trna755	165	1	-0.0713497	-8.22511	-0.186403
trna749	164	1	0.469727	-2.69016	-0.31962
trna309	163	1	-0.239075	0.0341853	-1.86139
trna297	162	1	1.81647	-0.225001	-0.805077
trna287	161	1	-0.0732904	-8.26081	-0.184462
trna283	160	1	0.102683	-2.36288	-0.360436
trna263	159	1	1.99098	-0.188001	-0.531038
trna1506	158	1	1.81644	0.111394	-0.369147
trna711	157	1	-0.354414	0.096661	-1.51143
trna458	156	1	-1.89303	0.223927	-0.48168
trna113	155	1	-0.00640542	-0.251348	-1.70228
trna829	154	1	3.14404	-0.128876	-0.128876
trna50	153	1	0.118124	-0.375877	-1.62879
trna315	152	1	1.62917	-0.423801	0.166048
trna267	151	1	0.397608	-0.65536	-1.65047
trna628	150	1	1.87232	-1.05268	-1.05023
trna457	149	1	0.763564	0.643482	-3.15899
trna998	148	1	-0.233909	-0.0238434	-2.38153
trna968	147	1	-1.53712	-0.0875879	-0.170165
trna959	146	1	1.79033	-0.260198	-0.257753
trna957	145	1	1.45236	-1.71608	-0.38927
trna947	144	1	0.480137	-0.73789	-2.60747
trna83	143	1	-0.116377	-2.53858	-0.141376
trna81	142	1	0.944933	-1.693	-1.20269
trna104	141	1	0.365255	-0.623007	-1.54412
trna886	140	1	-0.309911	0.0521583	-1.62103
trna1818	139	1	2.02392	-0.29914	-0.133789
trna1132	138	1	-0.894675	1.22228	-1.9452
trna961	137	1	0.34229	0.359711	-3.44276
trna851	136	1	1.16724	-0.760196	-1.75531
trna708	135	1	0.456798	-0.120142	-1.61776
trna698	134	1	-0.474222	0.21647	-2.04168
trna1006	133	1	-0.189798	-1.65536	-0.0679547
trna1000	132	1	1.5273	-0.260198	-0.257753
trna462	131	1	1.54685	0.400768	-1.91627
trna560	130	1	-1.92337	-1.74187	1.48412
trna977	129	1	1.5444	-1.92116	0.403212
trna705	128	1	1.70537	-1.7602	0.242247
trna110	127	1	-1.9768	-1.59681	1.33906
trna1849	126	1	1.57202	-0.328948	-2.64599
trna282	125	1	-2.34487	-1.83334	1.57559
trna77	124	1	-2.20823	-1.8101	1.55234
U7	123	1	2.0273	-0.760198	0.242247
U2	122	1	0.263648	-1.52385	-0.5214
U6	121	1	-0.0261928	-0.491758	2.31804
U6	120	1	-0.0261928	-0.491758	2.31804
U6	119	1	-0.0261928	-0.491758	2.31804
U6	118	1	-0.0261928	-0.491758	2.31804
U2	117	1	1.51516	0.239804	-0.75531
U6	116	1	-0.0261928	-0.491758	2.31804
U6	115	1	0.234814	-1.55268	0.0347286
U2	114	1	1.51516	0.239804	-1.75775
AC159323.1	113	1	0.00880401	-0.266557	-2.26167
CT010429.2	112	1	3.22268	0.532286	-1.05024
AC150277.1	111	1	-1.77451	-0.0201231	-0.237629
snoU105B	110	1	-2.48523	0.0680355	-0.325788
SNORD107	109	1	-0.130099	1.86746	-0.127654
Snord123	108	1	-2.7112	-0.128678	0.291245
SNORD121A	107	1	0.0638956	-0.321648	-2.16476
SNORA25	106	1	-0.233711	1.71332	-1.28179
SCARNA15	105	1	0.049226	-1.53426	-0.306979
SNORA9	104	1	0.500291	-0.552677	-1.54779
SNORD26	103	1	1.00279	0.0322856	-2.54779
SCARNA20	102	1	-0.0582805	-2.52385	-0.199472
SNORA84	101	1	0.602683	-1.86288	-0.860436
SNORD19B	100	1	0.455347	-0.713099	-2.70821
SNORD127	99	1	0.705367	-1.76264	-0.757752
SNORA66	98	1	0.102683	-2.36288	-0.360436
SNORA79	97	1	-1.5318	-0.262837	0.00508421
SNORA74	96	1	-0.0757101	-0.128678	-1.70875
SNORA3	95	1	-0.128876	1.86868	-0.128876
SNORA3	94	1	0.377485	0.909479	-1.89544
SNORD12	93	1	-1.13928	-3.25638	0.88153
SNORD12	92	1	-1.66571	0.385654	-0.643407
SNORA25	91	1	-0.0261929	1.5058	-1.49176
SNORA3	90	1	-1.79463	0.544716	-0.257752
SNORA5	89	1	-1.61676	-0.499802	0.24205
SNORA25	88	1	-0.137389	0.616998	-1.60051
Snora74a	87	1	-0.276354	0.0186013	-1.78387
Snord1c	86	1	-0.0854183	-0.172334	-2.16745
snoR38	85	1	-0.0854183	-0.172334	-2.16745
SNORA4	84	1	1.50661	-0.131319	-0.126433
SNORA46	83	1	-1.74828	0.368681	-0.626433
AF357341	82	1	-0.128876	-0.128876	2.1955
SNORA25	81	1	-0.137389	0.616998	-1.60051
SNORA70	80	1	-2.05268	0.266808	-0.465271
snoZ39	79	1	0.314932	-1.50357	-0.572685
SNORA38	78	1	0.312645	-0.570398	-2.15292
Snord35b	77	1	-0.450774	-2.03426	0.193021
U8	76	1	0.685062	-0.942815	-1.69
SNORA2	75	1	0.912886	-1.55268	0.0347286
SNORA1	74	1	0.00636094	-2.26656	-0.264114
SNORA30	73	1	-1.87083	-0.338838	0.0810856
SNORD81	72	1	0.103906	-0.361659	1.64079
SNORA9	71	1	0.766091	-1.02384	-2.01896
Snord21	70	1	0.14392	-0.148999	-1.81396
SNORA4	69	1	1.64282	-0.630099	0.372346
SNORA71	68	1	-0.137389	0.269074	-3.18547
SNORA73	67	1	-0.102392	-0.15536	-2.15047
mmu-mir-5121	66	1	0.0177211	-1.86532
mmu-mir-3102	65	1	0.544403	-2.92116
mmu-mir-3093	64	1	-0.687157	-2.15272
mmu-mir-466n	63	1	1.79155	-0.258975
mmu-mir-669d-2	62	1	2.20537	-0.260198
mmu-mir-3057	61	1	-1.80337	-0.949452
mmu-mir-1965	60	1	-0.758975	-0.758975
mmu-mir-1964	59	1	-0.233909	-0.0238431
mmu-mir-1306	58	1	2.20659	-0.258975
mmu-mir-1193	57	1	2.14282	-0.130099
mmu-mir-669d	56	1	2.20537	-0.260198
mmu-mir-598	55	1	2.00783	0.369903
mmu-mir-208b	54	1	-1.78984	-0.792283
mmu-mir-466d	53	1	1.5273	-0.260198
mmu-mir-504	52	1	1.65739	-0.130099
mmu-mir-467d	51	1	0.444163	-0.701915
mmu-mir-501	50	1	1.9395	-0.113473
mmu-mir-702	49	1	1.1204	-2.34516
mmu-mir-669c	48	1	1.08525	-0.552677
mmu-mir-495	47	1	2.91289	-0.55512
mmu-mir-496	46	1	0.814579	-1.5279
mmu-mir-667	45	1	0.214328	-2.42116
mmu-mir-668	44	1	1.05877	-1.57672
mmu-mir-301b	43	1	2.24236	-1.1301
mmu-mir-1247	42	1	-0.283479	-2.5564
mmu-mir-20b	41	1	3.83915	-1.05268
mmu-mir-494	40	1	1.92165	-0.128876
mmu-mir-540	39	1	1.38665	-2.66388
mmu-mir-485	38	1	1.51272	-0.762639
mmu-mir-376b	37	1	1.7641	-1.4588
mmu-mir-409	36	1	1.00198	-1.78795
mmu-mir-133b	35	1	-1.51688	0.715556
mmu-mir-133a-2	34	1	-1.8848	0.520325
mmu-mir-382	33	1	1.39578	-2.71364
mmu-mir-381	32	1	0.59873	-1.99397
mmu-mir-377	31	1	1.12937	-1.92116
mmu-mir-376a	30	1	1.62917	-0.423801
mmu-mir-363	29	1	2.12478	0.0322856
mmu-mir-7a-2	28	1	1.57944	-0.237294
mmu-mir-19b-1	27	1	1.50482	-0.083056
mmu-mir-29b-2	26	1	1.9003	0.297542
mmu-mir-211	25	1	1.65739	-0.130099
mmu-mir-223	24	1	1.8921	-0.287884
mmu-mir-32	23	1	2.12792	0.245503
mmu-mir-1a-2	22	1	-1.97044	0.497421
mmu-mir-337	21	1	1.20537	-1.67768
mmu-mir-331	20	1	1.66151	-0.155902
mmu-mir-18a	19	1	1.7708	-0.0735808
mmu-mir-19b-2	18	1	1.50291	-0.0895582
mmu-mir-106b	17	1	1.68385	0.121897
mmu-mir-106a	16	1	3.15861	0.368681
mmu-mir-299	15	1	1.62917	-0.423801
mmu-mir-193	14	1	1.99506	0.138782
mmu-mir-190	13	1	1.6183	0.0570406
mmu-mir-184	12	1	-0.818872	0.561119
mmu-mir-155	11	1	2.89728	-0.467714
mmu-mir-154	10	1	1.55928	-1.13112
mmu-mir-150	9	1	3.37882	-0.248154
mmu-mir-142	8	1	2.08753	-1.04518
mmu-mir-133a-1	7	1	-1.87342	0.52971
mmu-mir-29b-1	6	1	1.91649	0.320892
mmu-mir-1a-1	5	1	-2.03871	0.412667
mmu-mir-467e	4	1	1.26365	-1.52385
mmu-mir-467c	3	1	1.4529	-1.7131
mmu-mir-369	2	1	2.32084	-1.84516
mmu-mir-296	1	1	2.36064	-1.85981
EWEIGHT			1	1	1
