# Supplementary material for: Epigenetic response in mice mastitis: Role of histone H3 acetylation and microRNA(s) in the regulation of host inflammatory gene expression during Staphylococcus aureus infection
Source: Clin Epigenetics. 2014 Jun 30;6(1):12. doi: 10.1186/1868-7083-6-12 (PMC4114167; doi:10.1186/1868-7083-6-12)
Supplement: Additional file 8: Table S2 — Details of differentially expressed microRNAs in the S. aureus infected mice mammary tissue. [file 1868-7083-6-12-S8.xlsx]

## Sheet: Table_1_Data_Validated
miRNA	Stem Loop	Target Gene Symbol	EntrezID	Pubmed ID	miR_FC_SA1	miR_FC_SA2	GE_FC_SA1	GE_FC_SA2	miRNA_SA1	GE_SA1	miRNA_SA2	GE_SA2
mmu-let-7g	mmu-let-7g	Egr1	13653	21862562	1.15447	1.15447	-2.48628	-3.69545	NC	Down	NC	Down
mmu-let-7g	mmu-let-7g	Mmp14	17387	21057545	1.15447	1.15447	-2.28254	-3.10358	NC	Down	NC	Down
mmu-let-7g	mmu-let-7g	Ghr	14600	23129384	1.15447	1.15447	-1.78291	-1.61333	NC	NC	NC	NC
mmu-let-7g	mmu-let-7g	Timp2	21858	21293479	1.15447	1.15447	-1.63538	-2.23746	NC	NC	NC	Down
mmu-let-7g	mmu-let-7g	Dcn	13179	19431195	1.15447	1.15447	-1.61595	-1.62097	NC	NC	NC	NC
mmu-let-7g	mmu-let-7g	Fn1	14268	21868760	1.15447	1.15447	-1.58158	-1.85522	NC	NC	NC	NC
mmu-let-7g	mmu-let-7g	Smad3	17127	20216554	1.15447	1.15447	-1.53087	-2.01124	NC	NC	NC	Down
mmu-let-7g	mmu-let-7g	Mdk	17242	19179606	1.15447	1.15447	-1.52509	-1.38961	NC	NC	NC	NC
mmu-let-7g	mmu-let-7g	Cd34	12490	21979467	1.15447	1.15447	-1.43356	-1.4762	NC	NC	NC	NC
mmu-let-7g	mmu-let-7g	Igf2	16002	20179095	1.15447	1.15447	-1.41317	-1.39113	NC	NC	NC	NC
mmu-let-7g	mmu-let-7g	Igf2	16002	19477633	1.15447	1.15447	-1.41317	-1.39113	NC	NC	NC	NC
mmu-let-7g	mmu-let-7g	Igf2	16002	20610616	1.15447	1.15447	-1.41317	-1.39113	NC	NC	NC	NC
mmu-let-7g	mmu-let-7g	Igf2	16002	17974952	1.15447	1.15447	-1.41317	-1.39113	NC	NC	NC	NC
mmu-let-7g	mmu-let-7g	Cdkn1a	12575	19818775	1.15447	1.15447	-1.40522	-1.1019	NC	NC	NC	NC
mmu-let-7g	mmu-let-7g	Cdkn1a	12575	19956384	1.15447	1.15447	-1.40522	-1.1019	NC	NC	NC	NC
mmu-let-7g	mmu-let-7g	Ctdspl	69274	17369397	1.15447	1.15447	-1.39693	-1.52353	NC	NC	NC	NC
mmu-let-7g	mmu-let-7g	Zeb1	21417	19654291	1.15447	1.15447	-1.34624	-2.1855	NC	NC	NC	Down
mmu-let-7g	mmu-let-7g	Mt1	17748	17369397	1.15447	1.15447	-1.33198	1.81778	NC	NC	NC	NC
mmu-let-7g	mmu-let-7g	Notch1	18128	18334253	1.15447	1.15447	-1.3229	-2.09574	NC	NC	NC	Down
mmu-let-7g	mmu-let-7g	Spp1	20750	20678979	1.15447	1.15447	-1.32169	-1.6384	NC	NC	NC	NC
mmu-let-7g	mmu-let-7g	Hspd1	15510	20935637	1.15447	1.15447	-1.28269	-1.52565	NC	NC	NC	NC
mmu-let-7g	mmu-let-7g	Stat3	20848	19878981	1.15447	1.15447	-1.25862	-1.20035	NC	NC	NC	NC
mmu-let-7g	mmu-let-7g	Stat3	20848	20447714	1.15447	1.15447	-1.25862	-1.20035	NC	NC	NC	NC
mmu-let-7g	mmu-let-7g	Stat3	20848	20797623	1.15447	1.15447	-1.25862	-1.20035	NC	NC	NC	NC
mmu-let-7g	mmu-let-7g	Scamp2	24044	17600087	1.15447	1.15447	-1.25556	-1.21183	NC	NC	NC	NC
mmu-let-7g	mmu-let-7g	Hras1	15461	18083101	1.15447	1.15447	-1.21706	-1.13644	NC	NC	NC	NC
mmu-let-7g	mmu-let-7g	Hras1	15461	21869823	1.15447	1.15447	-1.21706	-1.13644	NC	NC	NC	NC
mmu-let-7g	mmu-let-7g	E2f6	50496	20005852	1.15447	1.15447	-1.21371	-1.21336	NC	NC	NC	NC
mmu-let-7g	mmu-let-7g	E2f6	50496	19492978	1.15447	1.15447	-1.21371	-1.21336	NC	NC	NC	NC
mmu-let-7g	mmu-let-7g	Egfr	13649	20818338	1.15447	1.15447	-1.2	-1.49016	NC	NC	NC	NC
mmu-let-7g	mmu-let-7g	Egfr	13649	17728006	1.15447	1.15447	-1.2	-1.49016	NC	NC	NC	NC
mmu-let-7g	mmu-let-7g	Egfr	13649	23324806	1.15447	1.15447	-1.2	-1.49016	NC	NC	NC	NC
mmu-let-7g	mmu-let-7g	Egfr	13649	20177422	1.15447	1.15447	-1.2	-1.49016	NC	NC	NC	NC
mmu-let-7g	mmu-let-7g	Smox	228608	20216554	1.15447	1.15447	-1.19878	-1.14812	NC	NC	NC	NC
mmu-let-7g	mmu-let-7g	Mbp	17196	20215419	1.15447	1.15447	-1.1976	-1.28043	NC	NC	NC	NC
mmu-let-7g	mmu-let-7g	Ephb2	13844	19804757	1.15447	1.15447	-1.14688	-1.12416	NC	NC	NC	NC
mmu-let-7g	mmu-let-7g	Sparcl1	13602	17600087	1.15447	1.15447	-1.14397	-1.21589	NC	NC	NC	NC
mmu-let-7g	mmu-let-7g	Nr6a1	14536	19898466	1.15447	1.15447	-1.13978	-1.02252	NC	NC	NC	NC
mmu-let-7g	mmu-let-7g	Kras	16653	18344688	1.15447	1.15447	-1.12938	-1.18142	NC	NC	NC	NC
mmu-let-7g	mmu-let-7g	Kras	16653	23324806	1.15447	1.15447	-1.12938	-1.18142	NC	NC	NC	NC
mmu-let-7g	mmu-let-7g	Kras	16653	20177422	1.15447	1.15447	-1.12938	-1.18142	NC	NC	NC	NC
mmu-let-7g	mmu-let-7g	Kras	16653	19380522	1.15447	1.15447	-1.12938	-1.18142	NC	NC	NC	NC
mmu-let-7g	mmu-let-7g	Kras	16653	20603437	1.15447	1.15447	-1.12938	-1.18142	NC	NC	NC	NC
mmu-let-7g	mmu-let-7g	Kras	16653	21252116	1.15447	1.15447	-1.12938	-1.18142	NC	NC	NC	NC
mmu-let-7g	mmu-let-7g	Kras	16653	20607356	1.15447	1.15447	-1.12938	-1.18142	NC	NC	NC	NC
mmu-let-7g	mmu-let-7g	Kras	16653	20033209	1.15447	1.15447	-1.12938	-1.18142	NC	NC	NC	NC
mmu-let-7g	mmu-let-7g	Kras	16653	19745602	1.15447	1.15447	-1.12938	-1.18142	NC	NC	NC	NC
mmu-let-7g	mmu-let-7g	Kras	16653	20818338	1.15447	1.15447	-1.12938	-1.18142	NC	NC	NC	NC
mmu-let-7g	mmu-let-7g	Kras	16653	21869823	1.15447	1.15447	-1.12938	-1.18142	NC	NC	NC	NC
mmu-let-7g	mmu-let-7g	Kras	16653	17728006	1.15447	1.15447	-1.12938	-1.18142	NC	NC	NC	NC
mmu-let-7g	mmu-let-7g	Kras	16653	20647319	1.15447	1.15447	-1.12938	-1.18142	NC	NC	NC	NC
mmu-let-7g	mmu-let-7g	Kras	16653	20676756	1.15447	1.15447	-1.12938	-1.18142	NC	NC	NC	NC
mmu-let-7g	mmu-let-7g	Kras	16653	18308936	1.15447	1.15447	-1.12938	-1.18142	NC	NC	NC	NC
mmu-let-7g	mmu-let-7g	Kras	16653	19323605	1.15447	1.15447	-1.12938	-1.18142	NC	NC	NC	NC
mmu-let-7g	mmu-let-7g	Kras	16653	18922928	1.15447	1.15447	-1.12938	-1.18142	NC	NC	NC	NC
mmu-let-7g	mmu-let-7g	Kras	16653	23010532	1.15447	1.15447	-1.12938	-1.18142	NC	NC	NC	NC
mmu-let-7g	mmu-let-7g	Kras	16653	22189714	1.15447	1.15447	-1.12938	-1.18142	NC	NC	NC	NC
mmu-let-7g	mmu-let-7g	Kras	16653	20005451	1.15447	1.15447	-1.12938	-1.18142	NC	NC	NC	NC
mmu-let-7g	mmu-let-7g	Adm	11535	21122348	1.15447	1.15447	-1.12675	-1.17592	NC	NC	NC	NC
mmu-let-7g	mmu-let-7g	Ebp	13595	19716330	1.15447	1.15447	-1.11796	-1.18511	NC	NC	NC	NC
mmu-let-7g	mmu-let-7g	Ebp	13595	21378162	1.15447	1.15447	-1.11796	-1.18511	NC	NC	NC	NC
mmu-let-7g	mmu-let-7g	Smad5	17129	20216554	1.15447	1.15447	-1.1167	-1.22334	NC	NC	NC	NC
mmu-let-7g	mmu-let-7g	Ifitm3	66141	17369397	1.15447	1.15447	-1.11656	-1.27586	NC	NC	NC	NC
mmu-let-7g	mmu-let-7g	Dicer1	192119	17369397	1.15447	1.15447	-1.10268	-1.41805	NC	NC	NC	NC
mmu-let-7g	mmu-let-7g	Trim32	69807	19269368	1.15447	1.15447	-1.10076	-1.17661	NC	NC	NC	NC
mmu-let-7g	mmu-let-7g	Igf1r	16001	23097274	1.15447	1.15447	-1.09796	-1.13476	NC	NC	NC	NC
mmu-let-7g	mmu-let-7g	Hprt1	15452	17369397	1.15447	1.15447	-1.0863	-1.06783	NC	NC	NC	NC
mmu-let-7g	mmu-let-7g	Socs3	12702	22894925	1.15447	1.15447	-1.08331	-1.13801	NC	NC	NC	NC
mmu-let-7g	mmu-let-7g	Lancl1	14768	18719242	1.15447	1.15447	-1.07561	1.03366	NC	NC	NC	NC
mmu-let-7g	mmu-let-7g	Snai1	20613	19179606	1.15447	1.15447	-1.07414	-1.00464	NC	NC	NC	NC
mmu-let-7g	mmu-let-7g	Snai1	20613	17600087	1.15447	1.15447	-1.07414	-1.00464	NC	NC	NC	NC
mmu-let-7g	mmu-let-7g	Ctcf	13018	20610616	1.15447	1.15447	-1.06559	-1.13584	NC	NC	NC	NC
mmu-let-7g	mmu-let-7g	Gtf2h4	14885	21868760	1.15447	1.15447	-1.0571	-1.04106	NC	NC	NC	NC
mmu-let-7g	mmu-let-7g	Acvr2a	11480	19342382	1.15447	1.15447	-1.05172	1.09896	NC	NC	NC	NC
mmu-let-7g	mmu-let-7g	Dnmt3b	13436	17369397	1.15447	1.15447	-1.04318	-1.08715	NC	NC	NC	NC
mmu-let-7g	mmu-let-7g	Camk2g	12325	17369397	1.15447	1.15447	-1.04281	-1.23324	NC	NC	NC	NC
mmu-let-7g	mmu-let-7g	Ppargc1a	19017	22895573	1.15447	1.15447	-1.03949	1.22584	NC	NC	NC	NC
mmu-let-7g	mmu-let-7g	Jarid1b	75605	21969366	1.15447	1.15447	-1.03439	-1.09282	NC	NC	NC	NC
mmu-let-7g	mmu-let-7g	Mtpn	14489	15538371	1.15447	1.15447	-1.03346	-1.55	NC	NC	NC	NC
mmu-let-7g	mmu-let-7g	Birc2	11797	18199536	1.15447	1.15447	-1.01994	-1.27299	NC	NC	NC	NC
mmu-let-7g	mmu-let-7g	Ccne1	12447	17369397	1.15447	1.15447	-1.01669	1.10332	NC	NC	NC	NC
mmu-let-7g	mmu-let-7g	Nr2e1	21907	20133835	1.15447	1.15447	-1.0111	1.16413	NC	NC	NC	NC
mmu-let-7g	mmu-let-7g	Socs1	12703	21352471	1.15447	1.15447	-1.00211	1.08495	NC	NC	NC	NC
mmu-let-7g	mmu-let-7g	BC060632	244654	18069688	1.15447	1.15447	1.01286	1.20838	NC	NC	NC	NC
mmu-let-7g	mmu-let-7g	Nos2	18126	21085987	1.15447	1.15447	1.01332	1.17612	NC	NC	NC	NC
mmu-let-7g	mmu-let-7g	Cpeb1	12877	17369397	1.15447	1.15447	1.01452	1.19976	NC	NC	NC	NC
mmu-let-7g	mmu-let-7g	Hace1	209462	22941191	1.15447	1.15447	1.01557	1.02821	NC	NC	NC	NC
mmu-let-7g	mmu-let-7g	Msi1	17690	21378162	1.15447	1.15447	1.02314	1.09599	NC	NC	NC	NC
mmu-let-7g	mmu-let-7g	Ptch1	19206	19956384	1.15447	1.15447	1.02361	1.18977	NC	NC	NC	NC
mmu-let-7g	mmu-let-7g	Prl	19109	19136928	1.15447	1.15447	1.02369	1.16368	NC	NC	NC	NC
mmu-let-7g	mmu-let-7g	H2afx	15270	17369397	1.15447	1.15447	1.02605	-1.13458	NC	NC	NC	NC
mmu-let-7g	mmu-let-7g	Hnf4a	15378	20158877	1.15447	1.15447	1.02769	1.13013	NC	NC	NC	NC
mmu-let-7g	mmu-let-7g	Igfbp3	16009	19477633	1.15447	1.15447	1.02833	-1.26277	NC	NC	NC	NC
mmu-let-7g	mmu-let-7g	Igfbp3	16009	17974952	1.15447	1.15447	1.02833	-1.26277	NC	NC	NC	NC
mmu-let-7g	mmu-let-7g	Mapk3	26417	21057545	1.15447	1.15447	1.03076	1.23907	NC	NC	NC	NC
mmu-let-7g	mmu-let-7g	Pebp1	23980	19153603	1.15447	1.15447	1.03499	1.10086	NC	NC	NC	NC
mmu-let-7g	mmu-let-7g	H2afz	51788	17369397	1.15447	1.15447	1.0351	1.41689	NC	NC	NC	NC
mmu-let-7g	mmu-let-7g	Pou5f1	18999	19898466	1.15447	1.15447	1.03717	1.17537	NC	NC	NC	NC
mmu-let-7g	mmu-let-7g	Pou5f1	18999	17369397	1.15447	1.15447	1.03717	1.17537	NC	NC	NC	NC
mmu-let-7g	mmu-let-7g	Pou5f1	18999	22296229	1.15447	1.15447	1.03717	1.17537	NC	NC	NC	NC
mmu-let-7g	mmu-let-7g	Pou5f1	18999	21292542	1.15447	1.15447	1.03717	1.17537	NC	NC	NC	NC
mmu-let-7g	mmu-let-7g	Pou5f1	18999	20935637	1.15447	1.15447	1.03717	1.17537	NC	NC	NC	NC
mmu-let-7g	mmu-let-7g	Pou5f1	18999	19492978	1.15447	1.15447	1.03717	1.17537	NC	NC	NC	NC
mmu-let-7g	mmu-let-7g	Pou5f1	18999	20947512	1.15447	1.15447	1.03717	1.17537	NC	NC	NC	NC
mmu-let-7g	mmu-let-7g	Git1	216963	20091141	1.15447	1.15447	1.04018	1.13695	NC	NC	NC	NC
mmu-let-7g	mmu-let-7g	Eif2c2	239528	19898466	1.15447	1.15447	1.0422	1.00881	NC	NC	NC	NC
mmu-let-7g	mmu-let-7g	Fgf21	56636	17369397	1.15447	1.15447	1.04354	1.26978	NC	NC	NC	NC
mmu-let-7g	mmu-let-7g	Akt1	11651	18199536	1.15447	1.15447	1.05176	1.14628	NC	NC	NC	NC
mmu-let-7g	mmu-let-7g	Akt1	11651	19528081	1.15447	1.15447	1.05176	1.14628	NC	NC	NC	NC
mmu-let-7g	mmu-let-7g	Akt1	11651	21248297	1.15447	1.15447	1.05176	1.14628	NC	NC	NC	NC
mmu-let-7g	mmu-let-7g	Fas	14102	21228813	1.15447	1.15447	1.05241	1.42507	NC	NC	NC	NC
mmu-let-7g	mmu-let-7g	Trim71	636931	19098426	1.15447	1.15447	1.05266	1.19464	NC	NC	NC	NC
mmu-let-7g	mmu-let-7g	Trim71	636931	19898466	1.15447	1.15447	1.05266	1.19464	NC	NC	NC	NC
mmu-let-7g	mmu-let-7g	Trim71	636931	17890240	1.15447	1.15447	1.05266	1.19464	NC	NC	NC	NC
mmu-let-7g	mmu-let-7g	Trim71	636931	17535905	1.15447	1.15447	1.05266	1.19464	NC	NC	NC	NC
mmu-let-7g	mmu-let-7g	Sox2	20674	20947512	1.15447	1.15447	1.05451	1.26769	NC	NC	NC	NC
mmu-let-7g	mmu-let-7g	Sox2	20674	20179095	1.15447	1.15447	1.05451	1.26769	NC	NC	NC	NC
mmu-let-7g	mmu-let-7g	Sox2	20674	19492978	1.15447	1.15447	1.05451	1.26769	NC	NC	NC	NC
mmu-let-7g	mmu-let-7g	Igf2bp1	140486	18413726	1.15447	1.15447	1.06648	1.18481	NC	NC	NC	NC
mmu-let-7g	mmu-let-7g	Dut	110074	18614752	1.15447	1.15447	1.06658	1.10953	NC	NC	NC	NC
mmu-let-7g	mmu-let-7g	Cyp2b10	13088	18957199	1.15447	1.15447	1.07073	1.24615	NC	NC	NC	NC
mmu-let-7g	mmu-let-7g	Cyp2b10	13088	20309945	1.15447	1.15447	1.07073	1.24615	NC	NC	NC	NC
mmu-let-7g	mmu-let-7g	Cyp2b10	13088	22265741	1.15447	1.15447	1.07073	1.24615	NC	NC	NC	NC
mmu-let-7g	mmu-let-7g	Cyp2b10	13088	19217096	1.15447	1.15447	1.07073	1.24615	NC	NC	NC	NC
mmu-let-7g	mmu-let-7g	Rfpl4	192658	17369397	1.15447	1.15447	1.07459	1.22298	NC	NC	NC	NC
mmu-let-7g	mmu-let-7g	Trp53	22059	20545570	1.15447	1.15447	1.07571	1.23251	NC	NC	NC	NC
mmu-let-7g	mmu-let-7g	Trp53	22059	21365266	1.15447	1.15447	1.07571	1.23251	NC	NC	NC	NC
mmu-let-7g	mmu-let-7g	Trp53	22059	23073586	1.15447	1.15447	1.07571	1.23251	NC	NC	NC	NC
mmu-let-7g	mmu-let-7g	Trp53	22059	20005852	1.15447	1.15447	1.07571	1.23251	NC	NC	NC	NC
mmu-let-7g	mmu-let-7g	Trp53	22059	21252116	1.15447	1.15447	1.07571	1.23251	NC	NC	NC	NC
mmu-let-7g	mmu-let-7g	Trp53	22059	18172508	1.15447	1.15447	1.07571	1.23251	NC	NC	NC	NC
mmu-let-7g	mmu-let-7g	Trp53	22059	21420029	1.15447	1.15447	1.07571	1.23251	NC	NC	NC	NC
mmu-let-7g	mmu-let-7g	Trp53	22059	19948396	1.15447	1.15447	1.07571	1.23251	NC	NC	NC	NC
mmu-let-7g	mmu-let-7g	Trp53	22059	20485546	1.15447	1.15447	1.07571	1.23251	NC	NC	NC	NC
mmu-let-7g	mmu-let-7g	Grb2	14784	21868760	1.15447	1.15447	1.07576	1.15365	NC	NC	NC	NC
mmu-let-7g	mmu-let-7g	Serpina1c	20702	16737555	1.15447	1.15447	1.07809	1.16172	NC	NC	NC	NC
mmu-let-7g	mmu-let-7g	Zfp106	20402	21185844	1.15447	1.15447	1.07839	1.3016	NC	NC	NC	NC
mmu-let-7g	mmu-let-7g	Col1a1	12842	19342382	1.15447	1.15447	1.07982	1.26796	NC	NC	NC	NC
mmu-let-7g	mmu-let-7g	Pten	19211	20797623	1.15447	1.15447	1.08221	1.25758	NC	NC	NC	NC
mmu-let-7g	mmu-let-7g	Pten	19211	18199536	1.15447	1.15447	1.08221	1.25758	NC	NC	NC	NC
mmu-let-7g	mmu-let-7g	Zp3	22788	17369397	1.15447	1.15447	1.0855	1.35259	NC	NC	NC	NC
mmu-let-7g	mmu-let-7g	Il6	16193	19878981	1.15447	1.15447	1.08642	1.27201	NC	NC	NC	NC
mmu-let-7g	mmu-let-7g	Dppa3	73708	19578360	1.15447	1.15447	1.08666	1.23611	NC	NC	NC	NC
mmu-let-7g	mmu-let-7g	Dppa3	73708	17369397	1.15447	1.15447	1.08666	1.23611	NC	NC	NC	NC
mmu-let-7g	mmu-let-7g	Bcl2l1	12048	20347499	1.15447	1.15447	1.08893	1.19697	NC	NC	NC	NC
mmu-let-7g	mmu-let-7g	Hmga1	15361	19217096	1.15447	1.15447	1.0897	1.2721	NC	NC	NC	NC
mmu-let-7g	mmu-let-7g	Sall4	99377	20054295	1.15447	1.15447	1.09212	1.23383	NC	NC	NC	NC
mmu-let-7g	mmu-let-7g	Dync1i1	13426	21526238	1.15447	1.15447	1.09321	1.22147	NC	NC	NC	NC
mmu-let-7g	mmu-let-7g	Mycn	18109	20054295	1.15447	1.15447	1.09359	1.24734	NC	NC	NC	NC
mmu-let-7g	mmu-let-7g	Oog4	242737	17369397	1.15447	1.15447	1.09456	1.27193	NC	NC	NC	NC
mmu-let-7g	mmu-let-7g	Fmr1	14265	17167072	1.15447	1.15447	1.09692	1.23202	NC	NC	NC	NC
mmu-let-7g	mmu-let-7g	Rbm14	56275	20309945	1.15447	1.15447	1.09713	1.15835	NC	NC	NC	NC
mmu-let-7g	mmu-let-7g	Racgap1	26934	22261338	1.15447	1.15447	1.09746	1.2953	NC	NC	NC	NC
mmu-let-7g	mmu-let-7g	Mov10	17454	19898466	1.15447	1.15447	1.10103	1.14271	NC	NC	NC	NC
mmu-let-7g	mmu-let-7g	Mov10	17454	17167072	1.15447	1.15447	1.10103	1.14271	NC	NC	NC	NC
mmu-let-7g	mmu-let-7g	Hmga2	15364	17322030	1.15447	1.15447	1.10341	1.23896	NC	NC	NC	NC
mmu-let-7g	mmu-let-7g	Vsnl1	26950	21293479	1.15447	1.15447	1.10375	1.19132	NC	NC	NC	NC
mmu-let-7g	mmu-let-7g	Runx2	12393	20425795	1.15447	1.15447	1.10396	1.28262	NC	NC	NC	NC
mmu-let-7g	mmu-let-7g	Scpep1	74617	19716330	1.15447	1.15447	1.10735	1.32348	NC	NC	NC	NC
mmu-let-7g	mmu-let-7g	Scpep1	74617	19574298	1.15447	1.15447	1.10735	1.32348	NC	NC	NC	NC
mmu-let-7g	mmu-let-7g	Scpep1	74617	23097274	1.15447	1.15447	1.10735	1.32348	NC	NC	NC	NC
mmu-let-7g	mmu-let-7g	Scpep1	74617	16756390	1.15447	1.15447	1.10735	1.32348	NC	NC	NC	NC
mmu-let-7g	mmu-let-7g	Scpep1	74617	18719242	1.15447	1.15447	1.10735	1.32348	NC	NC	NC	NC
mmu-let-7g	mmu-let-7g	Scpep1	74617	20671708	1.15447	1.15447	1.10735	1.32348	NC	NC	NC	NC
mmu-let-7g	mmu-let-7g	Nrip1	268903	19878981	1.15447	1.15447	1.10951	1.18114	NC	NC	NC	NC
mmu-let-7g	mmu-let-7g	Gla	11605	21293479	1.15447	1.15447	1.10994	1.25622	NC	NC	NC	NC
mmu-let-7g	mmu-let-7g	H1foo	171506	17369397	1.15447	1.15447	1.11073	1.29851	NC	NC	NC	NC
mmu-let-7g	mmu-let-7g	Rad52	19365	23188672	1.15447	1.15447	1.11215	1.09816	NC	NC	NC	NC
mmu-let-7g	mmu-let-7g	Cdkn2a	12578	18957199	1.15447	1.15447	1.11474	1.23976	NC	NC	NC	NC
mmu-let-7g	mmu-let-7g	Cdkn2a	12578	20309945	1.15447	1.15447	1.11474	1.23976	NC	NC	NC	NC
mmu-let-7g	mmu-let-7g	Pgc	109820	19578360	1.15447	1.15447	1.12026	1.25305	NC	NC	NC	NC
mmu-let-7g	mmu-let-7g	Pgc	109820	22296229	1.15447	1.15447	1.12026	1.25305	NC	NC	NC	NC
mmu-let-7g	mmu-let-7g	Pgc	109820	19686677	1.15447	1.15447	1.12026	1.25305	NC	NC	NC	NC
mmu-let-7g	mmu-let-7g	Hand1	15110	22895573	1.15447	1.15447	1.12386	1.27423	NC	NC	NC	NC
mmu-let-7g	mmu-let-7g	Inha	16322	18614752	1.15447	1.15447	1.1247	1.2706	NC	NC	NC	NC
mmu-let-7g	mmu-let-7g	Kitl	17311	19126550	1.15447	1.15447	1.12751	1.28814	NC	NC	NC	NC
mmu-let-7g	mmu-let-7g	Myc	17869	19211792	1.15447	1.15447	1.13403	1.21179	NC	NC	NC	NC
mmu-let-7g	mmu-let-7g	Myc	17869	19064005	1.15447	1.15447	1.13403	1.21179	NC	NC	NC	NC
mmu-let-7g	mmu-let-7g	Myc	17869	19216629	1.15447	1.15447	1.13403	1.21179	NC	NC	NC	NC
mmu-let-7g	mmu-let-7g	Myc	17869	19116113	1.15447	1.15447	1.13403	1.21179	NC	NC	NC	NC
mmu-let-7g	mmu-let-7g	Myc	17869	21903590	1.15447	1.15447	1.13403	1.21179	NC	NC	NC	NC
mmu-let-7g	mmu-let-7g	Myc	17869	19956384	1.15447	1.15447	1.13403	1.21179	NC	NC	NC	NC
mmu-let-7g	mmu-let-7g	Myc	17869	17942906	1.15447	1.15447	1.13403	1.21179	NC	NC	NC	NC
mmu-let-7g	mmu-let-7g	Rdx	19684	19270793	1.15447	1.15447	1.13477	1.25866	NC	NC	NC	NC
mmu-let-7g	mmu-let-7g	Lin28	83557	23063642	1.15447	1.15447	1.1372	1.27884	NC	NC	NC	NC
mmu-let-7g	mmu-let-7g	Lin28	83557	20005451	1.15447	1.15447	1.1372	1.27884	NC	NC	NC	NC
mmu-let-7g	mmu-let-7g	Lin28	83557	22713243	1.15447	1.15447	1.1372	1.27884	NC	NC	NC	NC
mmu-let-7g	mmu-let-7g	Lin28	83557	21045151	1.15447	1.15447	1.1372	1.27884	NC	NC	NC	NC
mmu-let-7g	mmu-let-7g	Lin28	83557	20797623	1.15447	1.15447	1.1372	1.27884	NC	NC	NC	NC
mmu-let-7g	mmu-let-7g	Lin28	83557	23337528	1.15447	1.15447	1.1372	1.27884	NC	NC	NC	NC
mmu-let-7g	mmu-let-7g	Lin28	83557	20178735	1.15447	1.15447	1.1372	1.27884	NC	NC	NC	NC
mmu-let-7g	mmu-let-7g	Lin28	83557	18550544	1.15447	1.15447	1.1372	1.27884	NC	NC	NC	NC
mmu-let-7g	mmu-let-7g	Lin28	83557	21378162	1.15447	1.15447	1.1372	1.27884	NC	NC	NC	NC
mmu-let-7g	mmu-let-7g	Lin28	83557	23344711	1.15447	1.15447	1.1372	1.27884	NC	NC	NC	NC
mmu-let-7g	mmu-let-7g	Lin28	83557	20179095	1.15447	1.15447	1.1372	1.27884	NC	NC	NC	NC
mmu-let-7g	mmu-let-7g	Lin28	83557	19578360	1.15447	1.15447	1.1372	1.27884	NC	NC	NC	NC
mmu-let-7g	mmu-let-7g	Lin28	83557	20413612	1.15447	1.15447	1.1372	1.27884	NC	NC	NC	NC
mmu-let-7g	mmu-let-7g	Lin28	83557	18674967	1.15447	1.15447	1.1372	1.27884	NC	NC	NC	NC
mmu-let-7g	mmu-let-7g	Lin28	83557	20639884	1.15447	1.15447	1.1372	1.27884	NC	NC	NC	NC
mmu-let-7g	mmu-let-7g	Lin28	83557	22296229	1.15447	1.15447	1.1372	1.27884	NC	NC	NC	NC
mmu-let-7g	mmu-let-7g	Lin28	83557	22467269	1.15447	1.15447	1.1372	1.27884	NC	NC	NC	NC
mmu-let-7g	mmu-let-7g	Lin28	83557	20054295	1.15447	1.15447	1.1372	1.27884	NC	NC	NC	NC
mmu-let-7g	mmu-let-7g	Lin28	83557	19492978	1.15447	1.15447	1.1372	1.27884	NC	NC	NC	NC
mmu-let-7g	mmu-let-7g	Lin28	83557	19686677	1.15447	1.15447	1.1372	1.27884	NC	NC	NC	NC
mmu-let-7g	mmu-let-7g	Lin28	83557	22540148	1.15447	1.15447	1.1372	1.27884	NC	NC	NC	NC
mmu-let-7g	mmu-let-7g	Lin28	83557	23138112	1.15447	1.15447	1.1372	1.27884	NC	NC	NC	NC
mmu-let-7g	mmu-let-7g	Lin28	83557	21815640	1.15447	1.15447	1.1372	1.27884	NC	NC	NC	NC
mmu-let-7g	mmu-let-7g	Lin28	83557	18292307	1.15447	1.15447	1.1372	1.27884	NC	NC	NC	NC
mmu-let-7g	mmu-let-7g	Lin28	83557	22898984	1.15447	1.15447	1.1372	1.27884	NC	NC	NC	NC
mmu-let-7g	mmu-let-7g	Lin28	83557	21979467	1.15447	1.15447	1.1372	1.27884	NC	NC	NC	NC
mmu-let-7g	mmu-let-7g	Lin28	83557	19703396	1.15447	1.15447	1.1372	1.27884	NC	NC	NC	NC
mmu-let-7g	mmu-let-7g	Lin28	83557	21849429	1.15447	1.15447	1.1372	1.27884	NC	NC	NC	NC
mmu-let-7g	mmu-let-7g	Lin28	83557	20459595	1.15447	1.15447	1.1372	1.27884	NC	NC	NC	NC
mmu-let-7g	mmu-let-7g	Lin28	83557	22081076	1.15447	1.15447	1.1372	1.27884	NC	NC	NC	NC
mmu-let-7g	mmu-let-7g	Lin28	83557	19713957	1.15447	1.15447	1.1372	1.27884	NC	NC	NC	NC
mmu-let-7g	mmu-let-7g	Lin28	83557	23291449	1.15447	1.15447	1.1372	1.27884	NC	NC	NC	NC
mmu-let-7g	mmu-let-7g	Lin28	83557	19153603	1.15447	1.15447	1.1372	1.27884	NC	NC	NC	NC
mmu-let-7g	mmu-let-7g	Lin28	83557	19878981	1.15447	1.15447	1.1372	1.27884	NC	NC	NC	NC
mmu-let-7g	mmu-let-7g	Lin28	83557	20947512	1.15447	1.15447	1.1372	1.27884	NC	NC	NC	NC
mmu-let-7g	mmu-let-7g	Lin28	83557	18951094	1.15447	1.15447	1.1372	1.27884	NC	NC	NC	NC
mmu-let-7g	mmu-let-7g	Lin28	83557	19713958	1.15447	1.15447	1.1372	1.27884	NC	NC	NC	NC
mmu-let-7g	mmu-let-7g	Mstn	17700	23129384	1.15447	1.15447	1.13735	1.33171	NC	NC	NC	NC
mmu-let-7g	mmu-let-7g	Ccnb2	12442	17369397	1.15447	1.15447	1.13796	1.20062	NC	NC	NC	NC
mmu-let-7g	mmu-let-7g	Cd4	12504	22884882	1.15447	1.15447	1.13997	1.23614	NC	NC	NC	NC
mmu-let-7g	mmu-let-7g	Cd4	12504	22586040	1.15447	1.15447	1.13997	1.23614	NC	NC	NC	NC
mmu-let-7g	mmu-let-7g	Il10	16153	22586040	1.15447	1.15447	1.14053	1.29989	NC	NC	NC	NC
mmu-let-7g	mmu-let-7g	Casp3	12367	21252116	1.15447	1.15447	1.14083	1.18676	NC	NC	NC	NC
mmu-let-7g	mmu-let-7g	Casp3	12367	18758960	1.15447	1.15447	1.14083	1.18676	NC	NC	NC	NC
mmu-let-7g	mmu-let-7g	Casp3	12367	21352471	1.15447	1.15447	1.14083	1.18676	NC	NC	NC	NC
mmu-let-7g	mmu-let-7g	Foxp1	108655	22895573	1.15447	1.15447	1.14463	1.11812	NC	NC	NC	NC
mmu-let-7g	mmu-let-7g	Piwil2	57746	19898466	1.15447	1.15447	1.15502	1.28052	NC	NC	NC	NC
mmu-let-7g	mmu-let-7g	Mos	17451	17369397	1.15447	1.15447	1.15647	1.26219	NC	NC	NC	NC
mmu-let-7g	mmu-let-7g	Arc	11838	22687940	1.15447	1.15447	1.16148	1.06151	NC	NC	NC	NC
mmu-let-7g	mmu-let-7g	Ccr4	12773	19716330	1.15447	1.15447	1.16174	1.29975	NC	NC	NC	NC
mmu-let-7g	mmu-let-7g	Nanog	71950	21292542	1.15447	1.15447	1.16733	1.32871	NC	NC	NC	NC
mmu-let-7g	mmu-let-7g	Nanog	71950	19492978	1.15447	1.15447	1.16733	1.32871	NC	NC	NC	NC
mmu-let-7g	mmu-let-7g	Nanog	71950	20947512	1.15447	1.15447	1.16733	1.32871	NC	NC	NC	NC
mmu-let-7g	mmu-let-7g	Tnf	21926	18048652	1.15447	1.15447	1.17053	1.22541	NC	NC	NC	NC
mmu-let-7g	mmu-let-7g	Tnf	21926	21085987	1.15447	1.15447	1.17053	1.22541	NC	NC	NC	NC
mmu-let-7g	mmu-let-7g	Sycp3	20962	17369397	1.15447	1.15447	1.17258	1.31737	NC	NC	NC	NC
mmu-let-7g	mmu-let-7g	Sycp3	20962	22296229	1.15447	1.15447	1.17258	1.31737	NC	NC	NC	NC
mmu-let-7g	mmu-let-7g	Cdc34	216150	21252116	1.15447	1.15447	1.18372	1.30423	NC	NC	NC	NC
mmu-let-7g	mmu-let-7g	Cdc34	216150	20876843	1.15447	1.15447	1.18372	1.30423	NC	NC	NC	NC
mmu-let-7g	mmu-let-7g	Cdc34	216150	19126550	1.15447	1.15447	1.18372	1.30423	NC	NC	NC	NC
mmu-let-7g	mmu-let-7g	Ifng	15978	21085987	1.15447	1.15447	1.18559	1.25724	NC	NC	NC	NC
mmu-let-7g	mmu-let-7g	Ifng	15978	21530537	1.15447	1.15447	1.18559	1.25724	NC	NC	NC	NC
mmu-let-7g	mmu-let-7g	Bcl2	12043	20347499	1.15447	1.15447	1.20901	1.07928	NC	NC	NC	NC
mmu-let-7g	mmu-let-7g	Bcl2	12043	17877811	1.15447	1.15447	1.20901	1.07928	NC	NC	NC	NC
mmu-let-7g	mmu-let-7g	Bcl2	12043	16784027	1.15447	1.15447	1.20901	1.07928	NC	NC	NC	NC
mmu-let-7g	mmu-let-7g	Bcl2	12043	17894887	1.15447	1.15447	1.20901	1.07928	NC	NC	NC	NC
mmu-let-7g	mmu-let-7g	Bcl2	12043	19284987	1.15447	1.15447	1.20901	1.07928	NC	NC	NC	NC
mmu-let-7g	mmu-let-7g	E2f2	242705	19528081	1.15447	1.15447	1.22242	1.29134	NC	NC	NC	NC
mmu-let-7g	mmu-let-7g	E2f2	242705	20418948	1.15447	1.15447	1.22242	1.29134	NC	NC	NC	NC
mmu-let-7g	mmu-let-7g	Cxcr4	12767	23338123	1.15447	1.15447	1.26239	-1.20395	NC	NC	NC	NC
mmu-let-7g#	mmu-let-7g	Egr1	13653	21862562	1.15447	1.15447	-2.48628	-3.69545	NC	Down	NC	Down
mmu-let-7g#	mmu-let-7g	Mmp14	17387	21057545	1.15447	1.15447	-2.28254	-3.10358	NC	Down	NC	Down
mmu-let-7g#	mmu-let-7g	Ghr	14600	23129384	1.15447	1.15447	-1.78291	-1.61333	NC	NC	NC	NC
mmu-let-7g#	mmu-let-7g	Timp2	21858	21293479	1.15447	1.15447	-1.63538	-2.23746	NC	NC	NC	Down
mmu-let-7g#	mmu-let-7g	Dcn	13179	19431195	1.15447	1.15447	-1.61595	-1.62097	NC	NC	NC	NC
mmu-let-7g#	mmu-let-7g	Fn1	14268	21868760	1.15447	1.15447	-1.58158	-1.85522	NC	NC	NC	NC
mmu-let-7g#	mmu-let-7g	Smad3	17127	20216554	1.15447	1.15447	-1.53087	-2.01124	NC	NC	NC	Down
mmu-let-7g#	mmu-let-7g	Mdk	17242	19179606	1.15447	1.15447	-1.52509	-1.38961	NC	NC	NC	NC
mmu-let-7g#	mmu-let-7g	Cd34	12490	21979467	1.15447	1.15447	-1.43356	-1.4762	NC	NC	NC	NC
mmu-let-7g#	mmu-let-7g	Igf2	16002	17974952	1.15447	1.15447	-1.41317	-1.39113	NC	NC	NC	NC
mmu-let-7g#	mmu-let-7g	Igf2	16002	20179095	1.15447	1.15447	-1.41317	-1.39113	NC	NC	NC	NC
mmu-let-7g#	mmu-let-7g	Igf2	16002	19477633	1.15447	1.15447	-1.41317	-1.39113	NC	NC	NC	NC
mmu-let-7g#	mmu-let-7g	Igf2	16002	20610616	1.15447	1.15447	-1.41317	-1.39113	NC	NC	NC	NC
mmu-let-7g#	mmu-let-7g	Cdkn1a	12575	19818775	1.15447	1.15447	-1.40522	-1.1019	NC	NC	NC	NC
mmu-let-7g#	mmu-let-7g	Cdkn1a	12575	19956384	1.15447	1.15447	-1.40522	-1.1019	NC	NC	NC	NC
mmu-let-7g#	mmu-let-7g	Ctdspl	69274	17369397	1.15447	1.15447	-1.39693	-1.52353	NC	NC	NC	NC
mmu-let-7g#	mmu-let-7g	Zeb1	21417	19654291	1.15447	1.15447	-1.34624	-2.1855	NC	NC	NC	Down
mmu-let-7g#	mmu-let-7g	Mt1	17748	17369397	1.15447	1.15447	-1.33198	1.81778	NC	NC	NC	NC
mmu-let-7g#	mmu-let-7g	Notch1	18128	18334253	1.15447	1.15447	-1.3229	-2.09574	NC	NC	NC	Down
mmu-let-7g#	mmu-let-7g	Spp1	20750	20678979	1.15447	1.15447	-1.32169	-1.6384	NC	NC	NC	NC
mmu-let-7g#	mmu-let-7g	Hspd1	15510	20935637	1.15447	1.15447	-1.28269	-1.52565	NC	NC	NC	NC
mmu-let-7g#	mmu-let-7g	Stat3	20848	20797623	1.15447	1.15447	-1.25862	-1.20035	NC	NC	NC	NC
mmu-let-7g#	mmu-let-7g	Stat3	20848	19878981	1.15447	1.15447	-1.25862	-1.20035	NC	NC	NC	NC
mmu-let-7g#	mmu-let-7g	Stat3	20848	20447714	1.15447	1.15447	-1.25862	-1.20035	NC	NC	NC	NC
mmu-let-7g#	mmu-let-7g	Scamp2	24044	17600087	1.15447	1.15447	-1.25556	-1.21183	NC	NC	NC	NC
mmu-let-7g#	mmu-let-7g	Hras1	15461	18083101	1.15447	1.15447	-1.21706	-1.13644	NC	NC	NC	NC
mmu-let-7g#	mmu-let-7g	Hras1	15461	21869823	1.15447	1.15447	-1.21706	-1.13644	NC	NC	NC	NC
mmu-let-7g#	mmu-let-7g	E2f6	50496	20005852	1.15447	1.15447	-1.21371	-1.21336	NC	NC	NC	NC
mmu-let-7g#	mmu-let-7g	E2f6	50496	19492978	1.15447	1.15447	-1.21371	-1.21336	NC	NC	NC	NC
mmu-let-7g#	mmu-let-7g	Egfr	13649	20177422	1.15447	1.15447	-1.2	-1.49016	NC	NC	NC	NC
mmu-let-7g#	mmu-let-7g	Egfr	13649	23324806	1.15447	1.15447	-1.2	-1.49016	NC	NC	NC	NC
mmu-let-7g#	mmu-let-7g	Egfr	13649	20818338	1.15447	1.15447	-1.2	-1.49016	NC	NC	NC	NC
mmu-let-7g#	mmu-let-7g	Egfr	13649	17728006	1.15447	1.15447	-1.2	-1.49016	NC	NC	NC	NC
mmu-let-7g#	mmu-let-7g	Smox	228608	20216554	1.15447	1.15447	-1.19878	-1.14812	NC	NC	NC	NC
mmu-let-7g#	mmu-let-7g	Mbp	17196	20215419	1.15447	1.15447	-1.1976	-1.28043	NC	NC	NC	NC
mmu-let-7g#	mmu-let-7g	Arsa	11883	22851141	1.15447	1.15447	-1.18812	-1.30572	NC	NC	NC	NC
mmu-let-7g#	mmu-let-7g	Ephb2	13844	19804757	1.15447	1.15447	-1.14688	-1.12416	NC	NC	NC	NC
mmu-let-7g#	mmu-let-7g	Sparcl1	13602	17600087	1.15447	1.15447	-1.14397	-1.21589	NC	NC	NC	NC
mmu-let-7g#	mmu-let-7g	Nr6a1	14536	19898466	1.15447	1.15447	-1.13978	-1.02252	NC	NC	NC	NC
mmu-let-7g#	mmu-let-7g	Kras	16653	22189714	1.15447	1.15447	-1.12938	-1.18142	NC	NC	NC	NC
mmu-let-7g#	mmu-let-7g	Kras	16653	20005451	1.15447	1.15447	-1.12938	-1.18142	NC	NC	NC	NC
mmu-let-7g#	mmu-let-7g	Kras	16653	18344688	1.15447	1.15447	-1.12938	-1.18142	NC	NC	NC	NC
mmu-let-7g#	mmu-let-7g	Kras	16653	20177422	1.15447	1.15447	-1.12938	-1.18142	NC	NC	NC	NC
mmu-let-7g#	mmu-let-7g	Kras	16653	19380522	1.15447	1.15447	-1.12938	-1.18142	NC	NC	NC	NC
mmu-let-7g#	mmu-let-7g	Kras	16653	20603437	1.15447	1.15447	-1.12938	-1.18142	NC	NC	NC	NC
mmu-let-7g#	mmu-let-7g	Kras	16653	23010532	1.15447	1.15447	-1.12938	-1.18142	NC	NC	NC	NC
mmu-let-7g#	mmu-let-7g	Kras	16653	21252116	1.15447	1.15447	-1.12938	-1.18142	NC	NC	NC	NC
mmu-let-7g#	mmu-let-7g	Kras	16653	20607356	1.15447	1.15447	-1.12938	-1.18142	NC	NC	NC	NC
mmu-let-7g#	mmu-let-7g	Kras	16653	23324806	1.15447	1.15447	-1.12938	-1.18142	NC	NC	NC	NC
mmu-let-7g#	mmu-let-7g	Kras	16653	20033209	1.15447	1.15447	-1.12938	-1.18142	NC	NC	NC	NC
mmu-let-7g#	mmu-let-7g	Kras	16653	19745602	1.15447	1.15447	-1.12938	-1.18142	NC	NC	NC	NC
mmu-let-7g#	mmu-let-7g	Kras	16653	20818338	1.15447	1.15447	-1.12938	-1.18142	NC	NC	NC	NC
mmu-let-7g#	mmu-let-7g	Kras	16653	22851141	1.15447	1.15447	-1.12938	-1.18142	NC	NC	NC	NC
mmu-let-7g#	mmu-let-7g	Kras	16653	21869823	1.15447	1.15447	-1.12938	-1.18142	NC	NC	NC	NC
mmu-let-7g#	mmu-let-7g	Kras	16653	17728006	1.15447	1.15447	-1.12938	-1.18142	NC	NC	NC	NC
mmu-let-7g#	mmu-let-7g	Kras	16653	20647319	1.15447	1.15447	-1.12938	-1.18142	NC	NC	NC	NC
mmu-let-7g#	mmu-let-7g	Kras	16653	20676756	1.15447	1.15447	-1.12938	-1.18142	NC	NC	NC	NC
mmu-let-7g#	mmu-let-7g	Kras	16653	19323605	1.15447	1.15447	-1.12938	-1.18142	NC	NC	NC	NC
mmu-let-7g#	mmu-let-7g	Kras	16653	18308936	1.15447	1.15447	-1.12938	-1.18142	NC	NC	NC	NC
mmu-let-7g#	mmu-let-7g	Kras	16653	18922928	1.15447	1.15447	-1.12938	-1.18142	NC	NC	NC	NC
mmu-let-7g#	mmu-let-7g	Adm	11535	21122348	1.15447	1.15447	-1.12675	-1.17592	NC	NC	NC	NC
mmu-let-7g#	mmu-let-7g	Ebp	13595	21378162	1.15447	1.15447	-1.11796	-1.18511	NC	NC	NC	NC
mmu-let-7g#	mmu-let-7g	Ebp	13595	19716330	1.15447	1.15447	-1.11796	-1.18511	NC	NC	NC	NC
mmu-let-7g#	mmu-let-7g	Smad5	17129	20216554	1.15447	1.15447	-1.1167	-1.22334	NC	NC	NC	NC
mmu-let-7g#	mmu-let-7g	Ifitm3	66141	17369397	1.15447	1.15447	-1.11656	-1.27586	NC	NC	NC	NC
mmu-let-7g#	mmu-let-7g	Dicer1	192119	17369397	1.15447	1.15447	-1.10268	-1.41805	NC	NC	NC	NC
mmu-let-7g#	mmu-let-7g	Trim32	69807	19269368	1.15447	1.15447	-1.10076	-1.17661	NC	NC	NC	NC
mmu-let-7g#	mmu-let-7g	Igf1r	16001	23097274	1.15447	1.15447	-1.09796	-1.13476	NC	NC	NC	NC
mmu-let-7g#	mmu-let-7g	Hprt1	15452	17369397	1.15447	1.15447	-1.0863	-1.06783	NC	NC	NC	NC
mmu-let-7g#	mmu-let-7g	Socs3	12702	22894925	1.15447	1.15447	-1.08331	-1.13801	NC	NC	NC	NC
mmu-let-7g#	mmu-let-7g	Lancl1	14768	18719242	1.15447	1.15447	-1.07561	1.03366	NC	NC	NC	NC
mmu-let-7g#	mmu-let-7g	Snai1	20613	19179606	1.15447	1.15447	-1.07414	-1.00464	NC	NC	NC	NC
mmu-let-7g#	mmu-let-7g	Snai1	20613	17600087	1.15447	1.15447	-1.07414	-1.00464	NC	NC	NC	NC
mmu-let-7g#	mmu-let-7g	Ctcf	13018	20610616	1.15447	1.15447	-1.06559	-1.13584	NC	NC	NC	NC
mmu-let-7g#	mmu-let-7g	Gtf2h4	14885	21868760	1.15447	1.15447	-1.0571	-1.04106	NC	NC	NC	NC
mmu-let-7g#	mmu-let-7g	Acvr2a	11480	19342382	1.15447	1.15447	-1.05172	1.09896	NC	NC	NC	NC
mmu-let-7g#	mmu-let-7g	Dnmt3b	13436	17369397	1.15447	1.15447	-1.04318	-1.08715	NC	NC	NC	NC
mmu-let-7g#	mmu-let-7g	Camk2g	12325	17369397	1.15447	1.15447	-1.04281	-1.23324	NC	NC	NC	NC
mmu-let-7g#	mmu-let-7g	Ppargc1a	19017	22895573	1.15447	1.15447	-1.03949	1.22584	NC	NC	NC	NC
mmu-let-7g#	mmu-let-7g	Jarid1b	75605	21969366	1.15447	1.15447	-1.03439	-1.09282	NC	NC	NC	NC
mmu-let-7g#	mmu-let-7g	Mtpn	14489	15538371	1.15447	1.15447	-1.03346	-1.55	NC	NC	NC	NC
mmu-let-7g#	mmu-let-7g	Birc2	11797	18199536	1.15447	1.15447	-1.01994	-1.27299	NC	NC	NC	NC
mmu-let-7g#	mmu-let-7g	Ccne1	12447	17369397	1.15447	1.15447	-1.01669	1.10332	NC	NC	NC	NC
mmu-let-7g#	mmu-let-7g	Nr2e1	21907	20133835	1.15447	1.15447	-1.0111	1.16413	NC	NC	NC	NC
mmu-let-7g#	mmu-let-7g	Socs1	12703	21352471	1.15447	1.15447	-1.00211	1.08495	NC	NC	NC	NC
mmu-let-7g#	mmu-let-7g	BC060632	244654	18069688	1.15447	1.15447	1.01286	1.20838	NC	NC	NC	NC
mmu-let-7g#	mmu-let-7g	Nos2	18126	21085987	1.15447	1.15447	1.01332	1.17612	NC	NC	NC	NC
mmu-let-7g#	mmu-let-7g	Cpeb1	12877	17369397	1.15447	1.15447	1.01452	1.19976	NC	NC	NC	NC
mmu-let-7g#	mmu-let-7g	Hace1	209462	22941191	1.15447	1.15447	1.01557	1.02821	NC	NC	NC	NC
mmu-let-7g#	mmu-let-7g	Msi1	17690	21378162	1.15447	1.15447	1.02314	1.09599	NC	NC	NC	NC
mmu-let-7g#	mmu-let-7g	Ptch1	19206	19956384	1.15447	1.15447	1.02361	1.18977	NC	NC	NC	NC
mmu-let-7g#	mmu-let-7g	Prl	19109	19136928	1.15447	1.15447	1.02369	1.16368	NC	NC	NC	NC
mmu-let-7g#	mmu-let-7g	H2afx	15270	17369397	1.15447	1.15447	1.02605	-1.13458	NC	NC	NC	NC
mmu-let-7g#	mmu-let-7g	Hnf4a	15378	20158877	1.15447	1.15447	1.02769	1.13013	NC	NC	NC	NC
mmu-let-7g#	mmu-let-7g	Igfbp3	16009	17974952	1.15447	1.15447	1.02833	-1.26277	NC	NC	NC	NC
mmu-let-7g#	mmu-let-7g	Igfbp3	16009	19477633	1.15447	1.15447	1.02833	-1.26277	NC	NC	NC	NC
mmu-let-7g#	mmu-let-7g	Mapk3	26417	21057545	1.15447	1.15447	1.03076	1.23907	NC	NC	NC	NC
mmu-let-7g#	mmu-let-7g	Pebp1	23980	19153603	1.15447	1.15447	1.03499	1.10086	NC	NC	NC	NC
mmu-let-7g#	mmu-let-7g	H2afz	51788	17369397	1.15447	1.15447	1.0351	1.41689	NC	NC	NC	NC
mmu-let-7g#	mmu-let-7g	Pou5f1	18999	19898466	1.15447	1.15447	1.03717	1.17537	NC	NC	NC	NC
mmu-let-7g#	mmu-let-7g	Pou5f1	18999	17369397	1.15447	1.15447	1.03717	1.17537	NC	NC	NC	NC
mmu-let-7g#	mmu-let-7g	Pou5f1	18999	22296229	1.15447	1.15447	1.03717	1.17537	NC	NC	NC	NC
mmu-let-7g#	mmu-let-7g	Pou5f1	18999	21292542	1.15447	1.15447	1.03717	1.17537	NC	NC	NC	NC
mmu-let-7g#	mmu-let-7g	Pou5f1	18999	20935637	1.15447	1.15447	1.03717	1.17537	NC	NC	NC	NC
mmu-let-7g#	mmu-let-7g	Pou5f1	18999	19492978	1.15447	1.15447	1.03717	1.17537	NC	NC	NC	NC
mmu-let-7g#	mmu-let-7g	Pou5f1	18999	20947512	1.15447	1.15447	1.03717	1.17537	NC	NC	NC	NC
mmu-let-7g#	mmu-let-7g	Git1	216963	20091141	1.15447	1.15447	1.04018	1.13695	NC	NC	NC	NC
mmu-let-7g#	mmu-let-7g	Eif2c2	239528	19898466	1.15447	1.15447	1.0422	1.00881	NC	NC	NC	NC
mmu-let-7g#	mmu-let-7g	Fgf21	56636	17369397	1.15447	1.15447	1.04354	1.26978	NC	NC	NC	NC
mmu-let-7g#	mmu-let-7g	Akt1	11651	19528081	1.15447	1.15447	1.05176	1.14628	NC	NC	NC	NC
mmu-let-7g#	mmu-let-7g	Akt1	11651	21248297	1.15447	1.15447	1.05176	1.14628	NC	NC	NC	NC
mmu-let-7g#	mmu-let-7g	Akt1	11651	18199536	1.15447	1.15447	1.05176	1.14628	NC	NC	NC	NC
mmu-let-7g#	mmu-let-7g	Fas	14102	21228813	1.15447	1.15447	1.05241	1.42507	NC	NC	NC	NC
mmu-let-7g#	mmu-let-7g	Trim71	636931	17535905	1.15447	1.15447	1.05266	1.19464	NC	NC	NC	NC
mmu-let-7g#	mmu-let-7g	Trim71	636931	19098426	1.15447	1.15447	1.05266	1.19464	NC	NC	NC	NC
mmu-let-7g#	mmu-let-7g	Trim71	636931	19898466	1.15447	1.15447	1.05266	1.19464	NC	NC	NC	NC
mmu-let-7g#	mmu-let-7g	Trim71	636931	17890240	1.15447	1.15447	1.05266	1.19464	NC	NC	NC	NC
mmu-let-7g#	mmu-let-7g	Sox2	20674	20947512	1.15447	1.15447	1.05451	1.26769	NC	NC	NC	NC
mmu-let-7g#	mmu-let-7g	Sox2	20674	20179095	1.15447	1.15447	1.05451	1.26769	NC	NC	NC	NC
mmu-let-7g#	mmu-let-7g	Sox2	20674	19492978	1.15447	1.15447	1.05451	1.26769	NC	NC	NC	NC
mmu-let-7g#	mmu-let-7g	Igf2bp1	140486	18413726	1.15447	1.15447	1.06648	1.18481	NC	NC	NC	NC
mmu-let-7g#	mmu-let-7g	Dut	110074	18614752	1.15447	1.15447	1.06658	1.10953	NC	NC	NC	NC
mmu-let-7g#	mmu-let-7g	Cyp2b10	13088	18957199	1.15447	1.15447	1.07073	1.24615	NC	NC	NC	NC
mmu-let-7g#	mmu-let-7g	Cyp2b10	13088	20309945	1.15447	1.15447	1.07073	1.24615	NC	NC	NC	NC
mmu-let-7g#	mmu-let-7g	Cyp2b10	13088	22265741	1.15447	1.15447	1.07073	1.24615	NC	NC	NC	NC
mmu-let-7g#	mmu-let-7g	Cyp2b10	13088	19217096	1.15447	1.15447	1.07073	1.24615	NC	NC	NC	NC
mmu-let-7g#	mmu-let-7g	Rfpl4	192658	17369397	1.15447	1.15447	1.07459	1.22298	NC	NC	NC	NC
mmu-let-7g#	mmu-let-7g	Trp53	22059	20485546	1.15447	1.15447	1.07571	1.23251	NC	NC	NC	NC
mmu-let-7g#	mmu-let-7g	Trp53	22059	20545570	1.15447	1.15447	1.07571	1.23251	NC	NC	NC	NC
mmu-let-7g#	mmu-let-7g	Trp53	22059	21365266	1.15447	1.15447	1.07571	1.23251	NC	NC	NC	NC
mmu-let-7g#	mmu-let-7g	Trp53	22059	20005852	1.15447	1.15447	1.07571	1.23251	NC	NC	NC	NC
mmu-let-7g#	mmu-let-7g	Trp53	22059	23073586	1.15447	1.15447	1.07571	1.23251	NC	NC	NC	NC
mmu-let-7g#	mmu-let-7g	Trp53	22059	21252116	1.15447	1.15447	1.07571	1.23251	NC	NC	NC	NC
mmu-let-7g#	mmu-let-7g	Trp53	22059	18172508	1.15447	1.15447	1.07571	1.23251	NC	NC	NC	NC
mmu-let-7g#	mmu-let-7g	Trp53	22059	21420029	1.15447	1.15447	1.07571	1.23251	NC	NC	NC	NC
mmu-let-7g#	mmu-let-7g	Trp53	22059	19948396	1.15447	1.15447	1.07571	1.23251	NC	NC	NC	NC
mmu-let-7g#	mmu-let-7g	Grb2	14784	21868760	1.15447	1.15447	1.07576	1.15365	NC	NC	NC	NC
mmu-let-7g#	mmu-let-7g	Serpina1c	20702	16737555	1.15447	1.15447	1.07809	1.16172	NC	NC	NC	NC
mmu-let-7g#	mmu-let-7g	Zfp106	20402	21185844	1.15447	1.15447	1.07839	1.3016	NC	NC	NC	NC
mmu-let-7g#	mmu-let-7g	Col1a1	12842	19342382	1.15447	1.15447	1.07982	1.26796	NC	NC	NC	NC
mmu-let-7g#	mmu-let-7g	Pten	19211	20797623	1.15447	1.15447	1.08221	1.25758	NC	NC	NC	NC
mmu-let-7g#	mmu-let-7g	Pten	19211	18199536	1.15447	1.15447	1.08221	1.25758	NC	NC	NC	NC
mmu-let-7g#	mmu-let-7g	Zp3	22788	17369397	1.15447	1.15447	1.0855	1.35259	NC	NC	NC	NC
mmu-let-7g#	mmu-let-7g	Il6	16193	19878981	1.15447	1.15447	1.08642	1.27201	NC	NC	NC	NC
mmu-let-7g#	mmu-let-7g	Dppa3	73708	19578360	1.15447	1.15447	1.08666	1.23611	NC	NC	NC	NC
mmu-let-7g#	mmu-let-7g	Dppa3	73708	17369397	1.15447	1.15447	1.08666	1.23611	NC	NC	NC	NC
mmu-let-7g#	mmu-let-7g	Bcl2l1	12048	20347499	1.15447	1.15447	1.08893	1.19697	NC	NC	NC	NC
mmu-let-7g#	mmu-let-7g	Hmga1	15361	19217096	1.15447	1.15447	1.0897	1.2721	NC	NC	NC	NC
mmu-let-7g#	mmu-let-7g	Sall4	99377	20054295	1.15447	1.15447	1.09212	1.23383	NC	NC	NC	NC
mmu-let-7g#	mmu-let-7g	Dync1i1	13426	21526238	1.15447	1.15447	1.09321	1.22147	NC	NC	NC	NC
mmu-let-7g#	mmu-let-7g	Mycn	18109	20054295	1.15447	1.15447	1.09359	1.24734	NC	NC	NC	NC
mmu-let-7g#	mmu-let-7g	Oog4	242737	17369397	1.15447	1.15447	1.09456	1.27193	NC	NC	NC	NC
mmu-let-7g#	mmu-let-7g	Fmr1	14265	17167072	1.15447	1.15447	1.09692	1.23202	NC	NC	NC	NC
mmu-let-7g#	mmu-let-7g	Rbm14	56275	20309945	1.15447	1.15447	1.09713	1.15835	NC	NC	NC	NC
mmu-let-7g#	mmu-let-7g	Racgap1	26934	22261338	1.15447	1.15447	1.09746	1.2953	NC	NC	NC	NC
mmu-let-7g#	mmu-let-7g	Mov10	17454	19898466	1.15447	1.15447	1.10103	1.14271	NC	NC	NC	NC
mmu-let-7g#	mmu-let-7g	Mov10	17454	17167072	1.15447	1.15447	1.10103	1.14271	NC	NC	NC	NC
mmu-let-7g#	mmu-let-7g	Hmga2	15364	17322030	1.15447	1.15447	1.10341	1.23896	NC	NC	NC	NC
mmu-let-7g#	mmu-let-7g	Vsnl1	26950	21293479	1.15447	1.15447	1.10375	1.19132	NC	NC	NC	NC
mmu-let-7g#	mmu-let-7g	Runx2	12393	20425795	1.15447	1.15447	1.10396	1.28262	NC	NC	NC	NC
mmu-let-7g#	mmu-let-7g	Scpep1	74617	19716330	1.15447	1.15447	1.10735	1.32348	NC	NC	NC	NC
mmu-let-7g#	mmu-let-7g	Scpep1	74617	19574298	1.15447	1.15447	1.10735	1.32348	NC	NC	NC	NC
mmu-let-7g#	mmu-let-7g	Scpep1	74617	23097274	1.15447	1.15447	1.10735	1.32348	NC	NC	NC	NC
mmu-let-7g#	mmu-let-7g	Scpep1	74617	16756390	1.15447	1.15447	1.10735	1.32348	NC	NC	NC	NC
mmu-let-7g#	mmu-let-7g	Scpep1	74617	18719242	1.15447	1.15447	1.10735	1.32348	NC	NC	NC	NC
mmu-let-7g#	mmu-let-7g	Scpep1	74617	20671708	1.15447	1.15447	1.10735	1.32348	NC	NC	NC	NC
mmu-let-7g#	mmu-let-7g	Nrip1	268903	19878981	1.15447	1.15447	1.10951	1.18114	NC	NC	NC	NC
mmu-let-7g#	mmu-let-7g	Gla	11605	21293479	1.15447	1.15447	1.10994	1.25622	NC	NC	NC	NC
mmu-let-7g#	mmu-let-7g	H1foo	171506	17369397	1.15447	1.15447	1.11073	1.29851	NC	NC	NC	NC
mmu-let-7g#	mmu-let-7g	Rad52	19365	23188672	1.15447	1.15447	1.11215	1.09816	NC	NC	NC	NC
mmu-let-7g#	mmu-let-7g	Cdkn2a	12578	18957199	1.15447	1.15447	1.11474	1.23976	NC	NC	NC	NC
mmu-let-7g#	mmu-let-7g	Cdkn2a	12578	20309945	1.15447	1.15447	1.11474	1.23976	NC	NC	NC	NC
mmu-let-7g#	mmu-let-7g	Pgc	109820	19578360	1.15447	1.15447	1.12026	1.25305	NC	NC	NC	NC
mmu-let-7g#	mmu-let-7g	Pgc	109820	22296229	1.15447	1.15447	1.12026	1.25305	NC	NC	NC	NC
mmu-let-7g#	mmu-let-7g	Pgc	109820	19686677	1.15447	1.15447	1.12026	1.25305	NC	NC	NC	NC
mmu-let-7g#	mmu-let-7g	Hand1	15110	22895573	1.15447	1.15447	1.12386	1.27423	NC	NC	NC	NC
mmu-let-7g#	mmu-let-7g	Inha	16322	18614752	1.15447	1.15447	1.1247	1.2706	NC	NC	NC	NC
mmu-let-7g#	mmu-let-7g	Kitl	17311	19126550	1.15447	1.15447	1.12751	1.28814	NC	NC	NC	NC
mmu-let-7g#	mmu-let-7g	Myc	17869	19211792	1.15447	1.15447	1.13403	1.21179	NC	NC	NC	NC
mmu-let-7g#	mmu-let-7g	Myc	17869	19064005	1.15447	1.15447	1.13403	1.21179	NC	NC	NC	NC
mmu-let-7g#	mmu-let-7g	Myc	17869	19216629	1.15447	1.15447	1.13403	1.21179	NC	NC	NC	NC
mmu-let-7g#	mmu-let-7g	Myc	17869	19116113	1.15447	1.15447	1.13403	1.21179	NC	NC	NC	NC
mmu-let-7g#	mmu-let-7g	Myc	17869	21903590	1.15447	1.15447	1.13403	1.21179	NC	NC	NC	NC
mmu-let-7g#	mmu-let-7g	Myc	17869	19956384	1.15447	1.15447	1.13403	1.21179	NC	NC	NC	NC
mmu-let-7g#	mmu-let-7g	Myc	17869	17942906	1.15447	1.15447	1.13403	1.21179	NC	NC	NC	NC
mmu-let-7g#	mmu-let-7g	Rdx	19684	19270793	1.15447	1.15447	1.13477	1.25866	NC	NC	NC	NC
mmu-let-7g#	mmu-let-7g	Lin28	83557	19713957	1.15447	1.15447	1.1372	1.27884	NC	NC	NC	NC
mmu-let-7g#	mmu-let-7g	Lin28	83557	23138112	1.15447	1.15447	1.1372	1.27884	NC	NC	NC	NC
mmu-let-7g#	mmu-let-7g	Lin28	83557	19153603	1.15447	1.15447	1.1372	1.27884	NC	NC	NC	NC
mmu-let-7g#	mmu-let-7g	Lin28	83557	19878981	1.15447	1.15447	1.1372	1.27884	NC	NC	NC	NC
mmu-let-7g#	mmu-let-7g	Lin28	83557	20947512	1.15447	1.15447	1.1372	1.27884	NC	NC	NC	NC
mmu-let-7g#	mmu-let-7g	Lin28	83557	22898984	1.15447	1.15447	1.1372	1.27884	NC	NC	NC	NC
mmu-let-7g#	mmu-let-7g	Lin28	83557	18951094	1.15447	1.15447	1.1372	1.27884	NC	NC	NC	NC
mmu-let-7g#	mmu-let-7g	Lin28	83557	19713958	1.15447	1.15447	1.1372	1.27884	NC	NC	NC	NC
mmu-let-7g#	mmu-let-7g	Lin28	83557	20005451	1.15447	1.15447	1.1372	1.27884	NC	NC	NC	NC
mmu-let-7g#	mmu-let-7g	Lin28	83557	22713243	1.15447	1.15447	1.1372	1.27884	NC	NC	NC	NC
mmu-let-7g#	mmu-let-7g	Lin28	83557	23291449	1.15447	1.15447	1.1372	1.27884	NC	NC	NC	NC
mmu-let-7g#	mmu-let-7g	Lin28	83557	21045151	1.15447	1.15447	1.1372	1.27884	NC	NC	NC	NC
mmu-let-7g#	mmu-let-7g	Lin28	83557	20178735	1.15447	1.15447	1.1372	1.27884	NC	NC	NC	NC
mmu-let-7g#	mmu-let-7g	Lin28	83557	20797623	1.15447	1.15447	1.1372	1.27884	NC	NC	NC	NC
mmu-let-7g#	mmu-let-7g	Lin28	83557	18550544	1.15447	1.15447	1.1372	1.27884	NC	NC	NC	NC
mmu-let-7g#	mmu-let-7g	Lin28	83557	23063642	1.15447	1.15447	1.1372	1.27884	NC	NC	NC	NC
mmu-let-7g#	mmu-let-7g	Lin28	83557	21378162	1.15447	1.15447	1.1372	1.27884	NC	NC	NC	NC
mmu-let-7g#	mmu-let-7g	Lin28	83557	20179095	1.15447	1.15447	1.1372	1.27884	NC	NC	NC	NC
mmu-let-7g#	mmu-let-7g	Lin28	83557	23337528	1.15447	1.15447	1.1372	1.27884	NC	NC	NC	NC
mmu-let-7g#	mmu-let-7g	Lin28	83557	19578360	1.15447	1.15447	1.1372	1.27884	NC	NC	NC	NC
mmu-let-7g#	mmu-let-7g	Lin28	83557	20413612	1.15447	1.15447	1.1372	1.27884	NC	NC	NC	NC
mmu-let-7g#	mmu-let-7g	Lin28	83557	18674967	1.15447	1.15447	1.1372	1.27884	NC	NC	NC	NC
mmu-let-7g#	mmu-let-7g	Lin28	83557	20639884	1.15447	1.15447	1.1372	1.27884	NC	NC	NC	NC
mmu-let-7g#	mmu-let-7g	Lin28	83557	22296229	1.15447	1.15447	1.1372	1.27884	NC	NC	NC	NC
mmu-let-7g#	mmu-let-7g	Lin28	83557	23344711	1.15447	1.15447	1.1372	1.27884	NC	NC	NC	NC
mmu-let-7g#	mmu-let-7g	Lin28	83557	22467269	1.15447	1.15447	1.1372	1.27884	NC	NC	NC	NC
mmu-let-7g#	mmu-let-7g	Lin28	83557	20054295	1.15447	1.15447	1.1372	1.27884	NC	NC	NC	NC
mmu-let-7g#	mmu-let-7g	Lin28	83557	19492978	1.15447	1.15447	1.1372	1.27884	NC	NC	NC	NC
mmu-let-7g#	mmu-let-7g	Lin28	83557	19686677	1.15447	1.15447	1.1372	1.27884	NC	NC	NC	NC
mmu-let-7g#	mmu-let-7g	Lin28	83557	22540148	1.15447	1.15447	1.1372	1.27884	NC	NC	NC	NC
mmu-let-7g#	mmu-let-7g	Lin28	83557	21815640	1.15447	1.15447	1.1372	1.27884	NC	NC	NC	NC
mmu-let-7g#	mmu-let-7g	Lin28	83557	18292307	1.15447	1.15447	1.1372	1.27884	NC	NC	NC	NC
mmu-let-7g#	mmu-let-7g	Lin28	83557	21979467	1.15447	1.15447	1.1372	1.27884	NC	NC	NC	NC
mmu-let-7g#	mmu-let-7g	Lin28	83557	19703396	1.15447	1.15447	1.1372	1.27884	NC	NC	NC	NC
mmu-let-7g#	mmu-let-7g	Lin28	83557	21849429	1.15447	1.15447	1.1372	1.27884	NC	NC	NC	NC
mmu-let-7g#	mmu-let-7g	Lin28	83557	20459595	1.15447	1.15447	1.1372	1.27884	NC	NC	NC	NC
mmu-let-7g#	mmu-let-7g	Lin28	83557	22081076	1.15447	1.15447	1.1372	1.27884	NC	NC	NC	NC
mmu-let-7g#	mmu-let-7g	Mstn	17700	23129384	1.15447	1.15447	1.13735	1.33171	NC	NC	NC	NC
mmu-let-7g#	mmu-let-7g	Ccnb2	12442	17369397	1.15447	1.15447	1.13796	1.20062	NC	NC	NC	NC
mmu-let-7g#	mmu-let-7g	Cd4	12504	22586040	1.15447	1.15447	1.13997	1.23614	NC	NC	NC	NC
mmu-let-7g#	mmu-let-7g	Cd4	12504	22884882	1.15447	1.15447	1.13997	1.23614	NC	NC	NC	NC
mmu-let-7g#	mmu-let-7g	Il10	16153	22586040	1.15447	1.15447	1.14053	1.29989	NC	NC	NC	NC
mmu-let-7g#	mmu-let-7g	Casp3	12367	21352471	1.15447	1.15447	1.14083	1.18676	NC	NC	NC	NC
mmu-let-7g#	mmu-let-7g	Casp3	12367	21252116	1.15447	1.15447	1.14083	1.18676	NC	NC	NC	NC
mmu-let-7g#	mmu-let-7g	Casp3	12367	18758960	1.15447	1.15447	1.14083	1.18676	NC	NC	NC	NC
mmu-let-7g#	mmu-let-7g	Foxp1	108655	22895573	1.15447	1.15447	1.14463	1.11812	NC	NC	NC	NC
mmu-let-7g#	mmu-let-7g	Piwil2	57746	19898466	1.15447	1.15447	1.15502	1.28052	NC	NC	NC	NC
mmu-let-7g#	mmu-let-7g	Mos	17451	17369397	1.15447	1.15447	1.15647	1.26219	NC	NC	NC	NC
mmu-let-7g#	mmu-let-7g	Arc	11838	22687940	1.15447	1.15447	1.16148	1.06151	NC	NC	NC	NC
mmu-let-7g#	mmu-let-7g	Ccr4	12773	19716330	1.15447	1.15447	1.16174	1.29975	NC	NC	NC	NC
mmu-let-7g#	mmu-let-7g	Nanog	71950	21292542	1.15447	1.15447	1.16733	1.32871	NC	NC	NC	NC
mmu-let-7g#	mmu-let-7g	Nanog	71950	19492978	1.15447	1.15447	1.16733	1.32871	NC	NC	NC	NC
mmu-let-7g#	mmu-let-7g	Nanog	71950	20947512	1.15447	1.15447	1.16733	1.32871	NC	NC	NC	NC
mmu-let-7g#	mmu-let-7g	Tnf	21926	18048652	1.15447	1.15447	1.17053	1.22541	NC	NC	NC	NC
mmu-let-7g#	mmu-let-7g	Tnf	21926	21085987	1.15447	1.15447	1.17053	1.22541	NC	NC	NC	NC
mmu-let-7g#	mmu-let-7g	Sycp3	20962	17369397	1.15447	1.15447	1.17258	1.31737	NC	NC	NC	NC
mmu-let-7g#	mmu-let-7g	Sycp3	20962	22296229	1.15447	1.15447	1.17258	1.31737	NC	NC	NC	NC
mmu-let-7g#	mmu-let-7g	Cdc34	216150	21252116	1.15447	1.15447	1.18372	1.30423	NC	NC	NC	NC
mmu-let-7g#	mmu-let-7g	Cdc34	216150	20876843	1.15447	1.15447	1.18372	1.30423	NC	NC	NC	NC
mmu-let-7g#	mmu-let-7g	Cdc34	216150	19126550	1.15447	1.15447	1.18372	1.30423	NC	NC	NC	NC
mmu-let-7g#	mmu-let-7g	Ifng	15978	21085987	1.15447	1.15447	1.18559	1.25724	NC	NC	NC	NC
mmu-let-7g#	mmu-let-7g	Ifng	15978	21530537	1.15447	1.15447	1.18559	1.25724	NC	NC	NC	NC
mmu-let-7g#	mmu-let-7g	Bcl2	12043	20347499	1.15447	1.15447	1.20901	1.07928	NC	NC	NC	NC
mmu-let-7g#	mmu-let-7g	Bcl2	12043	17877811	1.15447	1.15447	1.20901	1.07928	NC	NC	NC	NC
mmu-let-7g#	mmu-let-7g	Bcl2	12043	16784027	1.15447	1.15447	1.20901	1.07928	NC	NC	NC	NC
mmu-let-7g#	mmu-let-7g	Bcl2	12043	17894887	1.15447	1.15447	1.20901	1.07928	NC	NC	NC	NC
mmu-let-7g#	mmu-let-7g	Bcl2	12043	19284987	1.15447	1.15447	1.20901	1.07928	NC	NC	NC	NC
mmu-let-7g#	mmu-let-7g	E2f2	242705	19528081	1.15447	1.15447	1.22242	1.29134	NC	NC	NC	NC
mmu-let-7g#	mmu-let-7g	E2f2	242705	20418948	1.15447	1.15447	1.22242	1.29134	NC	NC	NC	NC
mmu-let-7g#	mmu-let-7g	Cxcr4	12767	23338123	1.15447	1.15447	1.26239	-1.20395	NC	NC	NC	NC
mmu-miR-101a	mmu-mir-101a	Dusp1	19252	21068409	2.04469	2.04469	-2.06782	-1.66271	Up	Down	Up	NC
mmu-miR-101a	mmu-mir-101a	Lamc1	226519	18258830	2.04469	2.04469	-1.55788	-2.85524	Up	NC	Up	Down
mmu-miR-101a	mmu-mir-101a	Gpd1	14555	18258830	2.04469	2.04469	-1.42432	-1.64384	Up	NC	Up	NC
mmu-miR-101a	mmu-mir-101a	Ctdspl	69274	17369397	2.04469	2.04469	-1.39693	-1.52353	Up	NC	Up	NC
mmu-miR-101a	mmu-mir-101a	Mt1	17748	17369397	2.04469	2.04469	-1.33198	1.81778	Up	NC	Up	NC
mmu-miR-101a	mmu-mir-101a	Mapre1	13589	18258830	2.04469	2.04469	-1.29262	-1.61132	Up	NC	Up	NC
mmu-miR-101a	mmu-mir-101a	Ptges	64292	18258830	2.04469	2.04469	-1.28674	-1.35904	Up	NC	Up	NC
mmu-miR-101a	mmu-mir-101a	Dhcr24	74754	18258830	2.04469	2.04469	-1.26911	-1.72979	Up	NC	Up	NC
mmu-miR-101a	mmu-mir-101a	Tpm1	22003	18258830	2.04469	2.04469	-1.20732	-1.31147	Up	NC	Up	NC
mmu-miR-101a	mmu-mir-101a	Mbp	17196	20215419	2.04469	2.04469	-1.1976	-1.28043	Up	NC	Up	NC
mmu-miR-101a	mmu-mir-101a	Vim	22352	18258830	2.04469	2.04469	-1.19022	-1.47994	Up	NC	Up	NC
mmu-miR-101a	mmu-mir-101a	Ptges3	56351	18258830	2.04469	2.04469	-1.18985	-1.25518	Up	NC	Up	NC
mmu-miR-101a	mmu-mir-101a	Mgst1	56615	18258830	2.04469	2.04469	-1.17012	1.44696	Up	NC	Up	NC
mmu-miR-101a	mmu-mir-101a	Ptp4a2	19244	18258830	2.04469	2.04469	-1.16306	-1.06126	Up	NC	Up	NC
mmu-miR-101a	mmu-mir-101a	Ifitm3	66141	17369397	2.04469	2.04469	-1.11656	-1.27586	Up	NC	Up	NC
mmu-miR-101a	mmu-mir-101a	Dicer1	192119	17369397	2.04469	2.04469	-1.10268	-1.41805	Up	NC	Up	NC
mmu-miR-101a	mmu-mir-101a	Mmp9	17395	18258830	2.04469	2.04469	-1.1014	-1.10413	Up	NC	Up	NC
mmu-miR-101a	mmu-mir-101a	Itgb1	16412	18258830	2.04469	2.04469	-1.08832	-1.14435	Up	NC	Up	NC
mmu-miR-101a	mmu-mir-101a	Acvr1	11477	18258830	2.04469	2.04469	-1.08686	-1.2272	Up	NC	Up	NC
mmu-miR-101a	mmu-mir-101a	Hprt1	15452	17369397	2.04469	2.04469	-1.0863	-1.06783	Up	NC	Up	NC
mmu-miR-101a	mmu-mir-101a	Ogt	108155	18258830	2.04469	2.04469	-1.07851	-2.12738	Up	NC	Up	Down
mmu-miR-101a	mmu-mir-101a	Hmox1	15368	18258830	2.04469	2.04469	-1.07737	-1.02106	Up	NC	Up	NC
mmu-miR-101a	mmu-mir-101a	Mapk14	26416	21068409	2.04469	2.04469	-1.07684	-1.08869	Up	NC	Up	NC
mmu-miR-101a	mmu-mir-101a	Gnb1	14688	18258830	2.04469	2.04469	-1.06425	-1.00181	Up	NC	Up	NC
mmu-miR-101a	mmu-mir-101a	Dnmt3b	13436	17369397	2.04469	2.04469	-1.04318	-1.08715	Up	NC	Up	NC
mmu-miR-101a	mmu-mir-101a	Camk2g	12325	17369397	2.04469	2.04469	-1.04281	-1.23324	Up	NC	Up	NC
mmu-miR-101a	mmu-mir-101a	Mtpn	14489	15538371	2.04469	2.04469	-1.03346	-1.55	Up	NC	Up	NC
mmu-miR-101a	mmu-mir-101a	Capn10	23830	18258830	2.04469	2.04469	-1.03246	1.02376	Up	NC	Up	NC
mmu-miR-101a	mmu-mir-101a	Adora1	11539	18258830	2.04469	2.04469	-1.02147	1.0875	Up	NC	Up	NC
mmu-miR-101a	mmu-mir-101a	Stx1a	20907	18258830	2.04469	2.04469	-1.02054	-1.34045	Up	NC	Up	NC
mmu-miR-101a	mmu-mir-101a	Hyou1	12282	18258830	2.04469	2.04469	-1.02024	1.05271	Up	NC	Up	NC
mmu-miR-101a	mmu-mir-101a	Frap1	56717	20805506	2.04469	2.04469	-1.0172	1.79559	Up	NC	Up	NC
mmu-miR-101a	mmu-mir-101a	Ccne1	12447	17369397	2.04469	2.04469	-1.01669	1.10332	Up	NC	Up	NC
mmu-miR-101a	mmu-mir-101a	Nr3c1	14815	22128032	2.04469	2.04469	-1.00152	1.11643	Up	NC	Up	NC
mmu-miR-101a	mmu-mir-101a	Mapk1	26413	18258830	2.04469	2.04469	1.00153	-1.05341	Up	NC	Up	NC
mmu-miR-101a	mmu-mir-101a	Ssr3	67437	18258830	2.04469	2.04469	1.00318	-1.31447	Up	NC	Up	NC
mmu-miR-101a	mmu-mir-101a	Klf15	66277	18258830	2.04469	2.04469	1.00854	1.14584	Up	NC	Up	NC
mmu-miR-101a	mmu-mir-101a	Cpeb1	12877	17369397	2.04469	2.04469	1.01452	1.19976	Up	NC	Up	NC
mmu-miR-101a	mmu-mir-101a	H2afx	15270	17369397	2.04469	2.04469	1.02605	-1.13458	Up	NC	Up	NC
mmu-miR-101a	mmu-mir-101a	H2afz	51788	17369397	2.04469	2.04469	1.0351	1.41689	Up	NC	Up	NC
mmu-miR-101a	mmu-mir-101a	Pou5f1	18999	17369397	2.04469	2.04469	1.03717	1.17537	Up	NC	Up	NC
mmu-miR-101a	mmu-mir-101a	Fgf21	56636	17369397	2.04469	2.04469	1.04354	1.26978	Up	NC	Up	NC
mmu-miR-101a	mmu-mir-101a	Pdzd7	0	18258830	2.04469	2.04469	1.04978	1.07491	Up	NC	Up	NC
mmu-miR-101a	mmu-mir-101a	Bmpr2	12168	18258830	2.04469	2.04469	1.05064	1.18161	Up	NC	Up	NC
mmu-miR-101a	mmu-mir-101a	Akt1	11651	21068409	2.04469	2.04469	1.05176	1.14628	Up	NC	Up	NC
mmu-miR-101a	mmu-mir-101a	Golph3	66629	18258830	2.04469	2.04469	1.05898	1.19824	Up	NC	Up	NC
mmu-miR-101a	mmu-mir-101a	Syne1	64009	18258830	2.04469	2.04469	1.06077	1.21373	Up	NC	Up	NC
mmu-miR-101a	mmu-mir-101a	Madd	228355	18258830	2.04469	2.04469	1.06615	1.2322	Up	NC	Up	NC
mmu-miR-101a	mmu-mir-101a	Capn8	170725	18258830	2.04469	2.04469	1.06874	1.17056	Up	NC	Up	NC
mmu-miR-101a	mmu-mir-101a	Syt4	20983	18258830	2.04469	2.04469	1.07351	1.25608	Up	NC	Up	NC
mmu-miR-101a	mmu-mir-101a	Rfpl4	192658	17369397	2.04469	2.04469	1.07459	1.22298	Up	NC	Up	NC
mmu-miR-101a	mmu-mir-101a	Trp53	22059	18632614	2.04469	2.04469	1.07571	1.23251	Up	NC	Up	NC
mmu-miR-101a	mmu-mir-101a	Rcan1	54720	18258830	2.04469	2.04469	1.07615	1.28257	Up	NC	Up	NC
mmu-miR-101a	mmu-mir-101a	Aqp4	11829	18258830	2.04469	2.04469	1.08013	1.18458	Up	NC	Up	NC
mmu-miR-101a	mmu-mir-101a	Akap6	238161	18258830	2.04469	2.04469	1.08072	1.27556	Up	NC	Up	NC
mmu-miR-101a	mmu-mir-101a	Ptgs2	19225	18632614	2.04469	2.04469	1.08171	1.26896	Up	NC	Up	NC
mmu-miR-101a	mmu-mir-101a	Ptgs2	19225	19281778	2.04469	2.04469	1.08171	1.26896	Up	NC	Up	NC
mmu-miR-101a	mmu-mir-101a	Ptgs2	19225	17848513	2.04469	2.04469	1.08171	1.26896	Up	NC	Up	NC
mmu-miR-101a	mmu-mir-101a	Pten	19211	18632614	2.04469	2.04469	1.08221	1.25758	Up	NC	Up	NC
mmu-miR-101a	mmu-mir-101a	Fgf16	80903	18258830	2.04469	2.04469	1.08236	1.23856	Up	NC	Up	NC
mmu-miR-101a	mmu-mir-101a	Zp3	22788	17369397	2.04469	2.04469	1.0855	1.35259	Up	NC	Up	NC
mmu-miR-101a	mmu-mir-101a	Dppa3	73708	17369397	2.04469	2.04469	1.08666	1.23611	Up	NC	Up	NC
mmu-miR-101a	mmu-mir-101a	Oog4	242737	17369397	2.04469	2.04469	1.09456	1.27193	Up	NC	Up	NC
mmu-miR-101a	mmu-mir-101a	Pgr	18667	18632614	2.04469	2.04469	1.10197	1.28356	Up	NC	Up	NC
mmu-miR-101a	mmu-mir-101a	Kcnj16	16517	18258830	2.04469	2.04469	1.10275	1.14815	Up	NC	Up	NC
mmu-miR-101a	mmu-mir-101a	Vsnl1	26950	18258830	2.04469	2.04469	1.10375	1.19132	Up	NC	Up	NC
mmu-miR-101a	mmu-mir-101a	Fgfr1	14182	18258830	2.04469	2.04469	1.10923	1.2196	Up	NC	Up	NC
mmu-miR-101a	mmu-mir-101a	H1foo	171506	17369397	2.04469	2.04469	1.11073	1.29851	Up	NC	Up	NC
mmu-miR-101a	mmu-mir-101a	Esr1	13982	18096665	2.04469	2.04469	1.11176	1.20154	Up	NC	Up	NC
mmu-miR-101a	mmu-mir-101a	Dclk1	13175	18258830	2.04469	2.04469	1.11734	1.21434	Up	NC	Up	NC
mmu-miR-101a	mmu-mir-101a	Neurod1	18012	18258830	2.04469	2.04469	1.12555	1.28914	Up	NC	Up	NC
mmu-miR-101a	mmu-mir-101a	Tagln	21345	18258830	2.04469	2.04469	1.12725	1.24707	Up	NC	Up	NC
mmu-miR-101a	mmu-mir-101a	Lin28	83557	20413612	2.04469	2.04469	1.1372	1.27884	Up	NC	Up	NC
mmu-miR-101a	mmu-mir-101a	Ccnb2	12442	17369397	2.04469	2.04469	1.13796	1.20062	Up	NC	Up	NC
mmu-miR-101a	mmu-mir-101a	Mos	17451	17369397	2.04469	2.04469	1.15647	1.26219	Up	NC	Up	NC
mmu-miR-101a	mmu-mir-101a	Nr4a1	15370	18258830	2.04469	2.04469	1.15728	1.31525	Up	NC	Up	NC
mmu-miR-101a	mmu-mir-101a	Arc	11838	18258830	2.04469	2.04469	1.16148	1.06151	Up	NC	Up	NC
mmu-miR-101a	mmu-mir-101a	Gad1	14415	18258830	2.04469	2.04469	1.16576	1.26481	Up	NC	Up	NC
mmu-miR-101a	mmu-mir-101a	Gmfb	63985	18258830	2.04469	2.04469	1.16932	1.28738	Up	NC	Up	NC
mmu-miR-101a	mmu-mir-101a	Sycp3	20962	17369397	2.04469	2.04469	1.17258	1.31737	Up	NC	Up	NC
mmu-miR-101a#	mmu-mir-101a	Dusp1	19252	21068409	2.04469	2.04469	-2.06782	-1.66271	Up	Down	Up	NC
mmu-miR-101a#	mmu-mir-101a	Lamc1	226519	18258830	2.04469	2.04469	-1.55788	-2.85524	Up	NC	Up	Down
mmu-miR-101a#	mmu-mir-101a	Gpd1	14555	18258830	2.04469	2.04469	-1.42432	-1.64384	Up	NC	Up	NC
mmu-miR-101a#	mmu-mir-101a	Ctdspl	69274	17369397	2.04469	2.04469	-1.39693	-1.52353	Up	NC	Up	NC
mmu-miR-101a#	mmu-mir-101a	Mt1	17748	17369397	2.04469	2.04469	-1.33198	1.81778	Up	NC	Up	NC
mmu-miR-101a#	mmu-mir-101a	Mapre1	13589	18258830	2.04469	2.04469	-1.29262	-1.61132	Up	NC	Up	NC
mmu-miR-101a#	mmu-mir-101a	Ptges	64292	18258830	2.04469	2.04469	-1.28674	-1.35904	Up	NC	Up	NC
mmu-miR-101a#	mmu-mir-101a	Dhcr24	74754	18258830	2.04469	2.04469	-1.26911	-1.72979	Up	NC	Up	NC
mmu-miR-101a#	mmu-mir-101a	Tpm1	22003	18258830	2.04469	2.04469	-1.20732	-1.31147	Up	NC	Up	NC
mmu-miR-101a#	mmu-mir-101a	Mbp	17196	20215419	2.04469	2.04469	-1.1976	-1.28043	Up	NC	Up	NC
mmu-miR-101a#	mmu-mir-101a	Vim	22352	18258830	2.04469	2.04469	-1.19022	-1.47994	Up	NC	Up	NC
mmu-miR-101a#	mmu-mir-101a	Ptges3	56351	18258830	2.04469	2.04469	-1.18985	-1.25518	Up	NC	Up	NC
mmu-miR-101a#	mmu-mir-101a	Mgst1	56615	18258830	2.04469	2.04469	-1.17012	1.44696	Up	NC	Up	NC
mmu-miR-101a#	mmu-mir-101a	Ptp4a2	19244	18258830	2.04469	2.04469	-1.16306	-1.06126	Up	NC	Up	NC
mmu-miR-101a#	mmu-mir-101a	Ifitm3	66141	17369397	2.04469	2.04469	-1.11656	-1.27586	Up	NC	Up	NC
mmu-miR-101a#	mmu-mir-101a	Dicer1	192119	17369397	2.04469	2.04469	-1.10268	-1.41805	Up	NC	Up	NC
mmu-miR-101a#	mmu-mir-101a	Mmp9	17395	18258830	2.04469	2.04469	-1.1014	-1.10413	Up	NC	Up	NC
mmu-miR-101a#	mmu-mir-101a	Itgb1	16412	18258830	2.04469	2.04469	-1.08832	-1.14435	Up	NC	Up	NC
mmu-miR-101a#	mmu-mir-101a	Acvr1	11477	18258830	2.04469	2.04469	-1.08686	-1.2272	Up	NC	Up	NC
mmu-miR-101a#	mmu-mir-101a	Hprt1	15452	17369397	2.04469	2.04469	-1.0863	-1.06783	Up	NC	Up	NC
mmu-miR-101a#	mmu-mir-101a	Ogt	108155	18258830	2.04469	2.04469	-1.07851	-2.12738	Up	NC	Up	Down
mmu-miR-101a#	mmu-mir-101a	Hmox1	15368	18258830	2.04469	2.04469	-1.07737	-1.02106	Up	NC	Up	NC
mmu-miR-101a#	mmu-mir-101a	Mapk14	26416	21068409	2.04469	2.04469	-1.07684	-1.08869	Up	NC	Up	NC
mmu-miR-101a#	mmu-mir-101a	Gnb1	14688	18258830	2.04469	2.04469	-1.06425	-1.00181	Up	NC	Up	NC
mmu-miR-101a#	mmu-mir-101a	Dnmt3b	13436	17369397	2.04469	2.04469	-1.04318	-1.08715	Up	NC	Up	NC
mmu-miR-101a#	mmu-mir-101a	Camk2g	12325	17369397	2.04469	2.04469	-1.04281	-1.23324	Up	NC	Up	NC
mmu-miR-101a#	mmu-mir-101a	Mtpn	14489	15538371	2.04469	2.04469	-1.03346	-1.55	Up	NC	Up	NC
mmu-miR-101a#	mmu-mir-101a	Capn10	23830	18258830	2.04469	2.04469	-1.03246	1.02376	Up	NC	Up	NC
mmu-miR-101a#	mmu-mir-101a	Adora1	11539	18258830	2.04469	2.04469	-1.02147	1.0875	Up	NC	Up	NC
mmu-miR-101a#	mmu-mir-101a	Stx1a	20907	18258830	2.04469	2.04469	-1.02054	-1.34045	Up	NC	Up	NC
mmu-miR-101a#	mmu-mir-101a	Hyou1	12282	18258830	2.04469	2.04469	-1.02024	1.05271	Up	NC	Up	NC
mmu-miR-101a#	mmu-mir-101a	Frap1	56717	20805506	2.04469	2.04469	-1.0172	1.79559	Up	NC	Up	NC
mmu-miR-101a#	mmu-mir-101a	Ccne1	12447	17369397	2.04469	2.04469	-1.01669	1.10332	Up	NC	Up	NC
mmu-miR-101a#	mmu-mir-101a	Nr3c1	14815	22128032	2.04469	2.04469	-1.00152	1.11643	Up	NC	Up	NC
mmu-miR-101a#	mmu-mir-101a	Mapk1	26413	18258830	2.04469	2.04469	1.00153	-1.05341	Up	NC	Up	NC
mmu-miR-101a#	mmu-mir-101a	Ssr3	67437	18258830	2.04469	2.04469	1.00318	-1.31447	Up	NC	Up	NC
mmu-miR-101a#	mmu-mir-101a	Klf15	66277	18258830	2.04469	2.04469	1.00854	1.14584	Up	NC	Up	NC
mmu-miR-101a#	mmu-mir-101a	Cpeb1	12877	17369397	2.04469	2.04469	1.01452	1.19976	Up	NC	Up	NC
mmu-miR-101a#	mmu-mir-101a	H2afx	15270	17369397	2.04469	2.04469	1.02605	-1.13458	Up	NC	Up	NC
mmu-miR-101a#	mmu-mir-101a	H2afz	51788	17369397	2.04469	2.04469	1.0351	1.41689	Up	NC	Up	NC
mmu-miR-101a#	mmu-mir-101a	Pou5f1	18999	17369397	2.04469	2.04469	1.03717	1.17537	Up	NC	Up	NC
mmu-miR-101a#	mmu-mir-101a	Fgf21	56636	17369397	2.04469	2.04469	1.04354	1.26978	Up	NC	Up	NC
mmu-miR-101a#	mmu-mir-101a	Pdzd7	0	18258830	2.04469	2.04469	1.04978	1.07491	Up	NC	Up	NC
mmu-miR-101a#	mmu-mir-101a	Bmpr2	12168	18258830	2.04469	2.04469	1.05064	1.18161	Up	NC	Up	NC
mmu-miR-101a#	mmu-mir-101a	Akt1	11651	21068409	2.04469	2.04469	1.05176	1.14628	Up	NC	Up	NC
mmu-miR-101a#	mmu-mir-101a	Golph3	66629	18258830	2.04469	2.04469	1.05898	1.19824	Up	NC	Up	NC
mmu-miR-101a#	mmu-mir-101a	Syne1	64009	18258830	2.04469	2.04469	1.06077	1.21373	Up	NC	Up	NC
mmu-miR-101a#	mmu-mir-101a	Madd	228355	18258830	2.04469	2.04469	1.06615	1.2322	Up	NC	Up	NC
mmu-miR-101a#	mmu-mir-101a	Capn8	170725	18258830	2.04469	2.04469	1.06874	1.17056	Up	NC	Up	NC
mmu-miR-101a#	mmu-mir-101a	Syt4	20983	18258830	2.04469	2.04469	1.07351	1.25608	Up	NC	Up	NC
mmu-miR-101a#	mmu-mir-101a	Rfpl4	192658	17369397	2.04469	2.04469	1.07459	1.22298	Up	NC	Up	NC
mmu-miR-101a#	mmu-mir-101a	Trp53	22059	18632614	2.04469	2.04469	1.07571	1.23251	Up	NC	Up	NC
mmu-miR-101a#	mmu-mir-101a	Rcan1	54720	18258830	2.04469	2.04469	1.07615	1.28257	Up	NC	Up	NC
mmu-miR-101a#	mmu-mir-101a	Aqp4	11829	18258830	2.04469	2.04469	1.08013	1.18458	Up	NC	Up	NC
mmu-miR-101a#	mmu-mir-101a	Akap6	238161	18258830	2.04469	2.04469	1.08072	1.27556	Up	NC	Up	NC
mmu-miR-101a#	mmu-mir-101a	Ptgs2	19225	17848513	2.04469	2.04469	1.08171	1.26896	Up	NC	Up	NC
mmu-miR-101a#	mmu-mir-101a	Ptgs2	19225	18632614	2.04469	2.04469	1.08171	1.26896	Up	NC	Up	NC
mmu-miR-101a#	mmu-mir-101a	Ptgs2	19225	19281778	2.04469	2.04469	1.08171	1.26896	Up	NC	Up	NC
mmu-miR-101a#	mmu-mir-101a	Pten	19211	18632614	2.04469	2.04469	1.08221	1.25758	Up	NC	Up	NC
mmu-miR-101a#	mmu-mir-101a	Fgf16	80903	18258830	2.04469	2.04469	1.08236	1.23856	Up	NC	Up	NC
mmu-miR-101a#	mmu-mir-101a	Zp3	22788	17369397	2.04469	2.04469	1.0855	1.35259	Up	NC	Up	NC
mmu-miR-101a#	mmu-mir-101a	Dppa3	73708	17369397	2.04469	2.04469	1.08666	1.23611	Up	NC	Up	NC
mmu-miR-101a#	mmu-mir-101a	Oog4	242737	17369397	2.04469	2.04469	1.09456	1.27193	Up	NC	Up	NC
mmu-miR-101a#	mmu-mir-101a	Pgr	18667	18632614	2.04469	2.04469	1.10197	1.28356	Up	NC	Up	NC
mmu-miR-101a#	mmu-mir-101a	Kcnj16	16517	18258830	2.04469	2.04469	1.10275	1.14815	Up	NC	Up	NC
mmu-miR-101a#	mmu-mir-101a	Vsnl1	26950	18258830	2.04469	2.04469	1.10375	1.19132	Up	NC	Up	NC
mmu-miR-101a#	mmu-mir-101a	Fgfr1	14182	18258830	2.04469	2.04469	1.10923	1.2196	Up	NC	Up	NC
mmu-miR-101a#	mmu-mir-101a	H1foo	171506	17369397	2.04469	2.04469	1.11073	1.29851	Up	NC	Up	NC
mmu-miR-101a#	mmu-mir-101a	Esr1	13982	18096665	2.04469	2.04469	1.11176	1.20154	Up	NC	Up	NC
mmu-miR-101a#	mmu-mir-101a	Dclk1	13175	18258830	2.04469	2.04469	1.11734	1.21434	Up	NC	Up	NC
mmu-miR-101a#	mmu-mir-101a	Neurod1	18012	18258830	2.04469	2.04469	1.12555	1.28914	Up	NC	Up	NC
mmu-miR-101a#	mmu-mir-101a	Tagln	21345	18258830	2.04469	2.04469	1.12725	1.24707	Up	NC	Up	NC
mmu-miR-101a#	mmu-mir-101a	Lin28	83557	20413612	2.04469	2.04469	1.1372	1.27884	Up	NC	Up	NC
mmu-miR-101a#	mmu-mir-101a	Ccnb2	12442	17369397	2.04469	2.04469	1.13796	1.20062	Up	NC	Up	NC
mmu-miR-101a#	mmu-mir-101a	Mos	17451	17369397	2.04469	2.04469	1.15647	1.26219	Up	NC	Up	NC
mmu-miR-101a#	mmu-mir-101a	Nr4a1	15370	18258830	2.04469	2.04469	1.15728	1.31525	Up	NC	Up	NC
mmu-miR-101a#	mmu-mir-101a	Arc	11838	18258830	2.04469	2.04469	1.16148	1.06151	Up	NC	Up	NC
mmu-miR-101a#	mmu-mir-101a	Gad1	14415	18258830	2.04469	2.04469	1.16576	1.26481	Up	NC	Up	NC
mmu-miR-101a#	mmu-mir-101a	Gmfb	63985	18258830	2.04469	2.04469	1.16932	1.28738	Up	NC	Up	NC
mmu-miR-101a#	mmu-mir-101a	Sycp3	20962	17369397	2.04469	2.04469	1.17258	1.31737	Up	NC	Up	NC
mmu-miR-106a	mmu-mir-106a	Egr1	13653	19307576	1.99662	1.99662	-2.48628	-3.69545	NC	Down	NC	Down
mmu-miR-106a	mmu-mir-106a	Cxcl12	20315	21416501	1.99662	1.99662	-1.68823	-3.2388	NC	NC	NC	Down
mmu-miR-106a	mmu-mir-106a	Flt1	14254	21416501	1.99662	1.99662	-1.52808	-2.67002	NC	NC	NC	Down
mmu-miR-106a	mmu-mir-106a	Krt18	16668	19073166	1.99662	1.99662	-1.46849	-1.10307	NC	NC	NC	NC
mmu-miR-106a	mmu-mir-106a	Cdkn1a	12575	19782699	1.99662	1.99662	-1.40522	-1.1019	NC	NC	NC	NC
mmu-miR-106a	mmu-mir-106a	Cdkn1a	12575	21953646	1.99662	1.99662	-1.40522	-1.1019	NC	NC	NC	NC
mmu-miR-106a	mmu-mir-106a	Cdkn1a	12575	20089119	1.99662	1.99662	-1.40522	-1.1019	NC	NC	NC	NC
mmu-miR-106a	mmu-mir-106a	Ctdspl	69274	17369397	1.99662	1.99662	-1.39693	-1.52353	NC	NC	NC	NC
mmu-miR-106a	mmu-mir-106a	Mt1	17748	17369397	1.99662	1.99662	-1.33198	1.81778	NC	NC	NC	NC
mmu-miR-106a	mmu-mir-106a	Krt8	16691	19073166	1.99662	1.99662	-1.30571	-1.19312	NC	NC	NC	NC
mmu-miR-106a	mmu-mir-106a	Pdgfb	18591	18500251	1.99662	1.99662	-1.29619	-2.03227	NC	NC	NC	Down
mmu-miR-106a	mmu-mir-106a	Rb1	19645	19175831	1.99662	1.99662	-1.29014	-1.25535	NC	NC	NC	NC
mmu-miR-106a	mmu-mir-106a	Stat3	20848	19073166	1.99662	1.99662	-1.25862	-1.20035	NC	NC	NC	NC
mmu-miR-106a	mmu-mir-106a	Notch4	18132	18500251	1.99662	1.99662	-1.22601	-2.25531	NC	NC	NC	Down
mmu-miR-106a	mmu-mir-106a	Mbp	17196	20215419	1.99662	1.99662	-1.1976	-1.28043	NC	NC	NC	NC
mmu-miR-106a	mmu-mir-106a	Tgfbr2	21813	16461460	1.99662	1.99662	-1.13484	-1.54293	NC	NC	NC	NC
mmu-miR-106a	mmu-mir-106a	Ifitm3	66141	17369397	1.99662	1.99662	-1.11656	-1.27586	NC	NC	NC	NC
mmu-miR-106a	mmu-mir-106a	Dicer1	192119	17369397	1.99662	1.99662	-1.10268	-1.41805	NC	NC	NC	NC
mmu-miR-106a	mmu-mir-106a	Hipk3	15259	17575136	1.99662	1.99662	-1.09151	1.13171	NC	NC	NC	NC
mmu-miR-106a	mmu-mir-106a	Hprt1	15452	17369397	1.99662	1.99662	-1.0863	-1.06783	NC	NC	NC	NC
mmu-miR-106a	mmu-mir-106a	Cbfb	12400	21416501	1.99662	1.99662	-1.04795	-1.49378	NC	NC	NC	NC
mmu-miR-106a	mmu-mir-106a	Dnmt3b	13436	17369397	1.99662	1.99662	-1.04318	-1.08715	NC	NC	NC	NC
mmu-miR-106a	mmu-mir-106a	Camk2g	12325	17369397	1.99662	1.99662	-1.04281	-1.23324	NC	NC	NC	NC
mmu-miR-106a	mmu-mir-106a	Ccne1	12447	17369397	1.99662	1.99662	-1.01669	1.10332	NC	NC	NC	NC
mmu-miR-106a	mmu-mir-106a	Ren1	19701	19502386	1.99662	1.99662	1.00523	1.11176	NC	NC	NC	NC
mmu-miR-106a	mmu-mir-106a	Cpeb1	12877	17369397	1.99662	1.99662	1.01452	1.19976	NC	NC	NC	NC
mmu-miR-106a	mmu-mir-106a	H2afx	15270	17369397	1.99662	1.99662	1.02605	-1.13458	NC	NC	NC	NC
mmu-miR-106a	mmu-mir-106a	Mylip	218203	17575136	1.99662	1.99662	1.03391	1.18849	NC	NC	NC	NC
mmu-miR-106a	mmu-mir-106a	H2afz	51788	17369397	1.99662	1.99662	1.0351	1.41689	NC	NC	NC	NC
mmu-miR-106a	mmu-mir-106a	Pou5f1	18999	17369397	1.99662	1.99662	1.03717	1.17537	NC	NC	NC	NC
mmu-miR-106a	mmu-mir-106a	Mcm7	17220	18329372	1.99662	1.99662	1.03987	1.10222	NC	NC	NC	NC
mmu-miR-106a	mmu-mir-106a	Fgf2	14173	21416501	1.99662	1.99662	1.04185	1.20009	NC	NC	NC	NC
mmu-miR-106a	mmu-mir-106a	Fgf21	56636	17369397	1.99662	1.99662	1.04354	1.26978	NC	NC	NC	NC
mmu-miR-106a	mmu-mir-106a	Gdf6	242316	21416501	1.99662	1.99662	1.04784	1.19926	NC	NC	NC	NC
mmu-miR-106a	mmu-mir-106a	Runx1	12394	17589498	1.99662	1.99662	1.05444	1.09396	NC	NC	NC	NC
mmu-miR-106a	mmu-mir-106a	Sp1	20683	19307576	1.99662	1.99662	1.06053	1.13368	NC	NC	NC	NC
mmu-miR-106a	mmu-mir-106a	Cyp2b10	13088	22265741	1.99662	1.99662	1.07073	1.24615	NC	NC	NC	NC
mmu-miR-106a	mmu-mir-106a	Cd44	12505	21416501	1.99662	1.99662	1.07255	1.05891	NC	NC	NC	NC
mmu-miR-106a	mmu-mir-106a	Rfpl4	192658	17369397	1.99662	1.99662	1.07459	1.22298	NC	NC	NC	NC
mmu-miR-106a	mmu-mir-106a	Trp53	22059	21953646	1.99662	1.99662	1.07571	1.23251	NC	NC	NC	NC
mmu-miR-106a	mmu-mir-106a	Pten	19211	19175831	1.99662	1.99662	1.08221	1.25758	NC	NC	NC	NC
mmu-miR-106a	mmu-mir-106a	Rbl2	19651	17765889	1.99662	1.99662	1.08458	1.35144	NC	NC	NC	NC
mmu-miR-106a	mmu-mir-106a	Zp3	22788	17369397	1.99662	1.99662	1.0855	1.35259	NC	NC	NC	NC
mmu-miR-106a	mmu-mir-106a	Dppa3	73708	17369397	1.99662	1.99662	1.08666	1.23611	NC	NC	NC	NC
mmu-miR-106a	mmu-mir-106a	Hif1a	15251	18500251	1.99662	1.99662	1.08825	1.12923	NC	NC	NC	NC
mmu-miR-106a	mmu-mir-106a	Sftpc	20389	17765889	1.99662	1.99662	1.09226	1.28768	NC	NC	NC	NC
mmu-miR-106a	mmu-mir-106a	Mycn	18109	17765889	1.99662	1.99662	1.09359	1.24734	NC	NC	NC	NC
mmu-miR-106a	mmu-mir-106a	Mycn	18109	17943719	1.99662	1.99662	1.09359	1.24734	NC	NC	NC	NC
mmu-miR-106a	mmu-mir-106a	Oog4	242737	17369397	1.99662	1.99662	1.09456	1.27193	NC	NC	NC	NC
mmu-miR-106a	mmu-mir-106a	Calca	12310	17765889	1.99662	1.99662	1.10228	1.27815	NC	NC	NC	NC
mmu-miR-106a	mmu-mir-106a	Nkx2-1	21869	17765889	1.99662	1.99662	1.1106	1.26357	NC	NC	NC	NC
mmu-miR-106a	mmu-mir-106a	H1foo	171506	17369397	1.99662	1.99662	1.11073	1.29851	NC	NC	NC	NC
mmu-miR-106a	mmu-mir-106a	Bcl2l11	12125	18329372	1.99662	1.99662	1.11414	1.07178	NC	NC	NC	NC
mmu-miR-106a	mmu-mir-106a	Nsg1	18196	18212054	1.99662	1.99662	1.11958	1.1798	NC	NC	NC	NC
mmu-miR-106a	mmu-mir-106a	Scgb1a1	22287	17765889	1.99662	1.99662	1.13068	1.25551	NC	NC	NC	NC
mmu-miR-106a	mmu-mir-106a	Myc	17869	17943719	1.99662	1.99662	1.13403	1.21179	NC	NC	NC	NC
mmu-miR-106a	mmu-mir-106a	Lin28	83557	20413612	1.99662	1.99662	1.1372	1.27884	NC	NC	NC	NC
mmu-miR-106a	mmu-mir-106a	Ccnb2	12442	17369397	1.99662	1.99662	1.13796	1.20062	NC	NC	NC	NC
mmu-miR-106a	mmu-mir-106a	Il10	16153	19307576	1.99662	1.99662	1.14053	1.29989	NC	NC	NC	NC
mmu-miR-106a	mmu-mir-106a	Casp3	12367	17765889	1.99662	1.99662	1.14083	1.18676	NC	NC	NC	NC
mmu-miR-106a	mmu-mir-106a	Foxp1	108655	19349957	1.99662	1.99662	1.14463	1.11812	NC	NC	NC	NC
mmu-miR-106a	mmu-mir-106a	Sox9	20682	17765889	1.99662	1.99662	1.15538	-1.39789	NC	NC	NC	NC
mmu-miR-106a	mmu-mir-106a	Mos	17451	17369397	1.99662	1.99662	1.15647	1.26219	NC	NC	NC	NC
mmu-miR-106a	mmu-mir-106a	Tnf	21926	21370248	1.99662	1.99662	1.17053	1.22541	NC	NC	NC	NC
mmu-miR-106a	mmu-mir-106a	Sycp3	20962	17369397	1.99662	1.99662	1.17258	1.31737	NC	NC	NC	NC
mmu-miR-106b	mmu-mir-106b	Cdkn1c	12577	19153141	1.41573	1.41573	-2.33684	-2.22448	NC	Down	NC	Down
mmu-miR-106b	mmu-mir-106b	Cdkn1c	12577	19660235	1.41573	1.41573	-2.33684	-2.22448	NC	Down	NC	Down
mmu-miR-106b	mmu-mir-106b	Fgf10	14165	19559694	1.41573	1.41573	-1.9358	-1.99011	NC	NC	NC	NC
mmu-miR-106b	mmu-mir-106b	Cdkn1a	12575	19153141	1.41573	1.41573	-1.40522	-1.1019	NC	NC	NC	NC
mmu-miR-106b	mmu-mir-106b	Cdkn1a	12575	21283757	1.41573	1.41573	-1.40522	-1.1019	NC	NC	NC	NC
mmu-miR-106b	mmu-mir-106b	Cdkn1a	12575	19660235	1.41573	1.41573	-1.40522	-1.1019	NC	NC	NC	NC
mmu-miR-106b	mmu-mir-106b	Cdkn1a	12575	21285944	1.41573	1.41573	-1.40522	-1.1019	NC	NC	NC	NC
mmu-miR-106b	mmu-mir-106b	Cdkn1a	12575	18328430	1.41573	1.41573	-1.40522	-1.1019	NC	NC	NC	NC
mmu-miR-106b	mmu-mir-106b	Cdkn1a	12575	20637509	1.41573	1.41573	-1.40522	-1.1019	NC	NC	NC	NC
mmu-miR-106b	mmu-mir-106b	Cdkn1a	12575	19782699	1.41573	1.41573	-1.40522	-1.1019	NC	NC	NC	NC
mmu-miR-106b	mmu-mir-106b	Cdkn1a	12575	20101223	1.41573	1.41573	-1.40522	-1.1019	NC	NC	NC	NC
mmu-miR-106b	mmu-mir-106b	Cdkn1a	12575	20878953	1.41573	1.41573	-1.40522	-1.1019	NC	NC	NC	NC
mmu-miR-106b	mmu-mir-106b	Cdkn1a	12575	20190813	1.41573	1.41573	-1.40522	-1.1019	NC	NC	NC	NC
mmu-miR-106b	mmu-mir-106b	Cdkn1a	12575	21088000	1.41573	1.41573	-1.40522	-1.1019	NC	NC	NC	NC
mmu-miR-106b	mmu-mir-106b	Cdkn1a	12575	18676839	1.41573	1.41573	-1.40522	-1.1019	NC	NC	NC	NC
mmu-miR-106b	mmu-mir-106b	Plk2	20620	20374639	1.41573	1.41573	-1.40049	-1.18607	NC	NC	NC	NC
mmu-miR-106b	mmu-mir-106b	Ctdspl	69274	17369397	1.41573	1.41573	-1.39693	-1.52353	NC	NC	NC	NC
mmu-miR-106b	mmu-mir-106b	App	11820	19110058	1.41573	1.41573	-1.39157	-2.28604	NC	NC	NC	Down
mmu-miR-106b	mmu-mir-106b	Mt1	17748	17369397	1.41573	1.41573	-1.33198	1.81778	NC	NC	NC	NC
mmu-miR-106b	mmu-mir-106b	Rb1	19645	19175831	1.41573	1.41573	-1.29014	-1.25535	NC	NC	NC	NC
mmu-miR-106b	mmu-mir-106b	Igf1	16000	20728239	1.41573	1.41573	-1.28717	1.06021	NC	NC	NC	NC
mmu-miR-106b	mmu-mir-106b	Stat3	20848	19559694	1.41573	1.41573	-1.25862	-1.20035	NC	NC	NC	NC
mmu-miR-106b	mmu-mir-106b	Mbp	17196	20215419	1.41573	1.41573	-1.1976	-1.28043	NC	NC	NC	NC
mmu-miR-106b	mmu-mir-106b	Tgfbr2	21813	21285944	1.41573	1.41573	-1.13484	-1.54293	NC	NC	NC	NC
mmu-miR-106b	mmu-mir-106b	Ifitm3	66141	17369397	1.41573	1.41573	-1.11656	-1.27586	NC	NC	NC	NC
mmu-miR-106b	mmu-mir-106b	Dicer1	192119	17369397	1.41573	1.41573	-1.10268	-1.41805	NC	NC	NC	NC
mmu-miR-106b	mmu-mir-106b	Adcy6	11512	17597072	1.41573	1.41573	-1.10263	-1.11571	NC	NC	NC	NC
mmu-miR-106b	mmu-mir-106b	Hprt1	15452	17369397	1.41573	1.41573	-1.0863	-1.06783	NC	NC	NC	NC
mmu-miR-106b	mmu-mir-106b	Mapk14	26416	19559694	1.41573	1.41573	-1.07684	-1.08869	NC	NC	NC	NC
mmu-miR-106b	mmu-mir-106b	Dnmt3b	13436	17369397	1.41573	1.41573	-1.04318	-1.08715	NC	NC	NC	NC
mmu-miR-106b	mmu-mir-106b	Camk2g	12325	17369397	1.41573	1.41573	-1.04281	-1.23324	NC	NC	NC	NC
mmu-miR-106b	mmu-mir-106b	Bmp4	12159	19559694	1.41573	1.41573	-1.0349	1.12383	NC	NC	NC	NC
mmu-miR-106b	mmu-mir-106b	Ccne1	12447	17369397	1.41573	1.41573	-1.01669	1.10332	NC	NC	NC	NC
mmu-miR-106b	mmu-mir-106b	Socs1	12703	18728182	1.41573	1.41573	-1.00211	1.08495	NC	NC	NC	NC
mmu-miR-106b	mmu-mir-106b	Cpeb1	12877	17369397	1.41573	1.41573	1.01452	1.19976	NC	NC	NC	NC
mmu-miR-106b	mmu-mir-106b	H2afx	15270	17369397	1.41573	1.41573	1.02605	-1.13458	NC	NC	NC	NC
mmu-miR-106b	mmu-mir-106b	H2afz	51788	17369397	1.41573	1.41573	1.0351	1.41689	NC	NC	NC	NC
mmu-miR-106b	mmu-mir-106b	Pou5f1	18999	21285944	1.41573	1.41573	1.03717	1.17537	NC	NC	NC	NC
mmu-miR-106b	mmu-mir-106b	Pou5f1	18999	17369397	1.41573	1.41573	1.03717	1.17537	NC	NC	NC	NC
mmu-miR-106b	mmu-mir-106b	Mcm7	17220	21088000	1.41573	1.41573	1.03987	1.10222	NC	NC	NC	NC
mmu-miR-106b	mmu-mir-106b	Mcm7	17220	18676839	1.41573	1.41573	1.03987	1.10222	NC	NC	NC	NC
mmu-miR-106b	mmu-mir-106b	Mcm7	17220	20388916	1.41573	1.41573	1.03987	1.10222	NC	NC	NC	NC
mmu-miR-106b	mmu-mir-106b	Mcm7	17220	18800151	1.41573	1.41573	1.03987	1.10222	NC	NC	NC	NC
mmu-miR-106b	mmu-mir-106b	Mcm7	17220	18328430	1.41573	1.41573	1.03987	1.10222	NC	NC	NC	NC
mmu-miR-106b	mmu-mir-106b	Mcm7	17220	18329372	1.41573	1.41573	1.03987	1.10222	NC	NC	NC	NC
mmu-miR-106b	mmu-mir-106b	Fgf21	56636	17369397	1.41573	1.41573	1.04354	1.26978	NC	NC	NC	NC
mmu-miR-106b	mmu-mir-106b	Akt1	11651	19074548	1.41573	1.41573	1.05176	1.14628	NC	NC	NC	NC
mmu-miR-106b	mmu-mir-106b	Sox2	20674	21285944	1.41573	1.41573	1.05451	1.26769	NC	NC	NC	NC
mmu-miR-106b	mmu-mir-106b	Cdkn1b	12576	19153141	1.41573	1.41573	1.05777	1.20439	NC	NC	NC	NC
mmu-miR-106b	mmu-mir-106b	Itch	16396	19074548	1.41573	1.41573	1.0578	1.09855	NC	NC	NC	NC
mmu-miR-106b	mmu-mir-106b	Bsg	12215	22825541	1.41573	1.41573	1.06126	1.25782	NC	NC	NC	NC
mmu-miR-106b	mmu-mir-106b	Casp9	12371	19096009	1.41573	1.41573	1.0706	1.09272	NC	NC	NC	NC
mmu-miR-106b	mmu-mir-106b	Rfpl4	192658	17369397	1.41573	1.41573	1.07459	1.22298	NC	NC	NC	NC
mmu-miR-106b	mmu-mir-106b	Trp53	22059	21088000	1.41573	1.41573	1.07571	1.23251	NC	NC	NC	NC
mmu-miR-106b	mmu-mir-106b	Trp53	22059	18728182	1.41573	1.41573	1.07571	1.23251	NC	NC	NC	NC
mmu-miR-106b	mmu-mir-106b	Trp53	22059	23013190	1.41573	1.41573	1.07571	1.23251	NC	NC	NC	NC
mmu-miR-106b	mmu-mir-106b	Trp53	22059	19096009	1.41573	1.41573	1.07571	1.23251	NC	NC	NC	NC
mmu-miR-106b	mmu-mir-106b	Pten	19211	20388916	1.41573	1.41573	1.08221	1.25758	NC	NC	NC	NC
mmu-miR-106b	mmu-mir-106b	Pten	19211	19660235	1.41573	1.41573	1.08221	1.25758	NC	NC	NC	NC
mmu-miR-106b	mmu-mir-106b	Pten	19211	19175831	1.41573	1.41573	1.08221	1.25758	NC	NC	NC	NC
mmu-miR-106b	mmu-mir-106b	Rbl2	19651	17765889	1.41573	1.41573	1.08458	1.35144	NC	NC	NC	NC
mmu-miR-106b	mmu-mir-106b	Zp3	22788	17369397	1.41573	1.41573	1.0855	1.35259	NC	NC	NC	NC
mmu-miR-106b	mmu-mir-106b	Dppa3	73708	17369397	1.41573	1.41573	1.08666	1.23611	NC	NC	NC	NC
mmu-miR-106b	mmu-mir-106b	Sftpc	20389	17765889	1.41573	1.41573	1.09226	1.28768	NC	NC	NC	NC
mmu-miR-106b	mmu-mir-106b	Mycn	18109	17765889	1.41573	1.41573	1.09359	1.24734	NC	NC	NC	NC
mmu-miR-106b	mmu-mir-106b	Oog4	242737	17369397	1.41573	1.41573	1.09456	1.27193	NC	NC	NC	NC
mmu-miR-106b	mmu-mir-106b	Calca	12310	17765889	1.41573	1.41573	1.10228	1.27815	NC	NC	NC	NC
mmu-miR-106b	mmu-mir-106b	Nkx2-1	21869	17765889	1.41573	1.41573	1.1106	1.26357	NC	NC	NC	NC
mmu-miR-106b	mmu-mir-106b	H1foo	171506	17369397	1.41573	1.41573	1.11073	1.29851	NC	NC	NC	NC
mmu-miR-106b	mmu-mir-106b	Bcl2l11	12125	18676839	1.41573	1.41573	1.11414	1.07178	NC	NC	NC	NC
mmu-miR-106b	mmu-mir-106b	Bcl2l11	12125	18328430	1.41573	1.41573	1.11414	1.07178	NC	NC	NC	NC
mmu-miR-106b	mmu-mir-106b	Bcl2l11	12125	19486339	1.41573	1.41573	1.11414	1.07178	NC	NC	NC	NC
mmu-miR-106b	mmu-mir-106b	Bcl2l11	12125	20637509	1.41573	1.41573	1.11414	1.07178	NC	NC	NC	NC
mmu-miR-106b	mmu-mir-106b	Bcl2l11	12125	18329372	1.41573	1.41573	1.11414	1.07178	NC	NC	NC	NC
mmu-miR-106b	mmu-mir-106b	Nsg1	18196	18676839	1.41573	1.41573	1.11958	1.1798	NC	NC	NC	NC
mmu-miR-106b	mmu-mir-106b	Nsg1	18196	18212054	1.41573	1.41573	1.11958	1.1798	NC	NC	NC	NC
mmu-miR-106b	mmu-mir-106b	Nsg1	18196	18328430	1.41573	1.41573	1.11958	1.1798	NC	NC	NC	NC
mmu-miR-106b	mmu-mir-106b	Nsg1	18196	20101223	1.41573	1.41573	1.11958	1.1798	NC	NC	NC	NC
mmu-miR-106b	mmu-mir-106b	Mitf	17342	17597072	1.41573	1.41573	1.12688	1.30283	NC	NC	NC	NC
mmu-miR-106b	mmu-mir-106b	Scgb1a1	22287	17765889	1.41573	1.41573	1.13068	1.25551	NC	NC	NC	NC
mmu-miR-106b	mmu-mir-106b	Lin28	83557	20413612	1.41573	1.41573	1.1372	1.27884	NC	NC	NC	NC
mmu-miR-106b	mmu-mir-106b	Ccnb2	12442	17369397	1.41573	1.41573	1.13796	1.20062	NC	NC	NC	NC
mmu-miR-106b	mmu-mir-106b	Cd4	12504	20637509	1.41573	1.41573	1.13997	1.23614	NC	NC	NC	NC
mmu-miR-106b	mmu-mir-106b	Casp3	12367	17765889	1.41573	1.41573	1.14083	1.18676	NC	NC	NC	NC
mmu-miR-106b	mmu-mir-106b	Sox9	20682	17765889	1.41573	1.41573	1.15538	-1.39789	NC	NC	NC	NC
mmu-miR-106b	mmu-mir-106b	Mos	17451	17369397	1.41573	1.41573	1.15647	1.26219	NC	NC	NC	NC
mmu-miR-106b	mmu-mir-106b	Sycp3	20962	17369397	1.41573	1.41573	1.17258	1.31737	NC	NC	NC	NC
mmu-miR-106b	mmu-mir-106b	Cdh1	12550	19559694	1.41573	1.41573	1.19214	1.31269	NC	NC	NC	NC
mmu-miR-106b	mmu-mir-106b	Bcl2	12043	23013190	1.41573	1.41573	1.20901	1.07928	NC	NC	NC	NC
mmu-miR-106b	mmu-mir-106b	Coro1a	12721	19153141	1.41573	1.41573	2.68914	-1.17518	NC	Up	NC	NC
mmu-miR-106b	mmu-mir-106b	Coro1a	12721	19660235	1.41573	1.41573	2.68914	-1.17518	NC	Up	NC	NC
mmu-miR-106b#	mmu-mir-106b	Cdkn1c	12577	19660235	1.41573	1.41573	-2.33684	-2.22448	NC	Down	NC	Down
mmu-miR-106b#	mmu-mir-106b	Cdkn1c	12577	19153141	1.41573	1.41573	-2.33684	-2.22448	NC	Down	NC	Down
mmu-miR-106b#	mmu-mir-106b	Fgf10	14165	19559694	1.41573	1.41573	-1.9358	-1.99011	NC	NC	NC	NC
mmu-miR-106b#	mmu-mir-106b	Cdkn1a	12575	20637509	1.41573	1.41573	-1.40522	-1.1019	NC	NC	NC	NC
mmu-miR-106b#	mmu-mir-106b	Cdkn1a	12575	19782699	1.41573	1.41573	-1.40522	-1.1019	NC	NC	NC	NC
mmu-miR-106b#	mmu-mir-106b	Cdkn1a	12575	20101223	1.41573	1.41573	-1.40522	-1.1019	NC	NC	NC	NC
mmu-miR-106b#	mmu-mir-106b	Cdkn1a	12575	20878953	1.41573	1.41573	-1.40522	-1.1019	NC	NC	NC	NC
mmu-miR-106b#	mmu-mir-106b	Cdkn1a	12575	20190813	1.41573	1.41573	-1.40522	-1.1019	NC	NC	NC	NC
mmu-miR-106b#	mmu-mir-106b	Cdkn1a	12575	21088000	1.41573	1.41573	-1.40522	-1.1019	NC	NC	NC	NC
mmu-miR-106b#	mmu-mir-106b	Cdkn1a	12575	18676839	1.41573	1.41573	-1.40522	-1.1019	NC	NC	NC	NC
mmu-miR-106b#	mmu-mir-106b	Cdkn1a	12575	21283757	1.41573	1.41573	-1.40522	-1.1019	NC	NC	NC	NC
mmu-miR-106b#	mmu-mir-106b	Cdkn1a	12575	19153141	1.41573	1.41573	-1.40522	-1.1019	NC	NC	NC	NC
mmu-miR-106b#	mmu-mir-106b	Cdkn1a	12575	21285944	1.41573	1.41573	-1.40522	-1.1019	NC	NC	NC	NC
mmu-miR-106b#	mmu-mir-106b	Cdkn1a	12575	19660235	1.41573	1.41573	-1.40522	-1.1019	NC	NC	NC	NC
mmu-miR-106b#	mmu-mir-106b	Cdkn1a	12575	18328430	1.41573	1.41573	-1.40522	-1.1019	NC	NC	NC	NC
mmu-miR-106b#	mmu-mir-106b	Plk2	20620	20374639	1.41573	1.41573	-1.40049	-1.18607	NC	NC	NC	NC
mmu-miR-106b#	mmu-mir-106b	Ctdspl	69274	17369397	1.41573	1.41573	-1.39693	-1.52353	NC	NC	NC	NC
mmu-miR-106b#	mmu-mir-106b	App	11820	19110058	1.41573	1.41573	-1.39157	-2.28604	NC	NC	NC	Down
mmu-miR-106b#	mmu-mir-106b	Mt1	17748	17369397	1.41573	1.41573	-1.33198	1.81778	NC	NC	NC	NC
mmu-miR-106b#	mmu-mir-106b	Rb1	19645	19175831	1.41573	1.41573	-1.29014	-1.25535	NC	NC	NC	NC
mmu-miR-106b#	mmu-mir-106b	Igf1	16000	20728239	1.41573	1.41573	-1.28717	1.06021	NC	NC	NC	NC
mmu-miR-106b#	mmu-mir-106b	Stat3	20848	19559694	1.41573	1.41573	-1.25862	-1.20035	NC	NC	NC	NC
mmu-miR-106b#	mmu-mir-106b	Mbp	17196	20215419	1.41573	1.41573	-1.1976	-1.28043	NC	NC	NC	NC
mmu-miR-106b#	mmu-mir-106b	Tgfbr2	21813	21285944	1.41573	1.41573	-1.13484	-1.54293	NC	NC	NC	NC
mmu-miR-106b#	mmu-mir-106b	Ifitm3	66141	17369397	1.41573	1.41573	-1.11656	-1.27586	NC	NC	NC	NC
mmu-miR-106b#	mmu-mir-106b	Dicer1	192119	17369397	1.41573	1.41573	-1.10268	-1.41805	NC	NC	NC	NC
mmu-miR-106b#	mmu-mir-106b	Adcy6	11512	17597072	1.41573	1.41573	-1.10263	-1.11571	NC	NC	NC	NC
mmu-miR-106b#	mmu-mir-106b	Hprt1	15452	17369397	1.41573	1.41573	-1.0863	-1.06783	NC	NC	NC	NC
mmu-miR-106b#	mmu-mir-106b	Mapk14	26416	19559694	1.41573	1.41573	-1.07684	-1.08869	NC	NC	NC	NC
mmu-miR-106b#	mmu-mir-106b	Dnmt3b	13436	17369397	1.41573	1.41573	-1.04318	-1.08715	NC	NC	NC	NC
mmu-miR-106b#	mmu-mir-106b	Camk2g	12325	17369397	1.41573	1.41573	-1.04281	-1.23324	NC	NC	NC	NC
mmu-miR-106b#	mmu-mir-106b	Bmp4	12159	19559694	1.41573	1.41573	-1.0349	1.12383	NC	NC	NC	NC
mmu-miR-106b#	mmu-mir-106b	Ccne1	12447	17369397	1.41573	1.41573	-1.01669	1.10332	NC	NC	NC	NC
mmu-miR-106b#	mmu-mir-106b	Socs1	12703	18728182	1.41573	1.41573	-1.00211	1.08495	NC	NC	NC	NC
mmu-miR-106b#	mmu-mir-106b	Cpeb1	12877	17369397	1.41573	1.41573	1.01452	1.19976	NC	NC	NC	NC
mmu-miR-106b#	mmu-mir-106b	H2afx	15270	17369397	1.41573	1.41573	1.02605	-1.13458	NC	NC	NC	NC
mmu-miR-106b#	mmu-mir-106b	H2afz	51788	17369397	1.41573	1.41573	1.0351	1.41689	NC	NC	NC	NC
mmu-miR-106b#	mmu-mir-106b	Pou5f1	18999	17369397	1.41573	1.41573	1.03717	1.17537	NC	NC	NC	NC
mmu-miR-106b#	mmu-mir-106b	Pou5f1	18999	21285944	1.41573	1.41573	1.03717	1.17537	NC	NC	NC	NC
mmu-miR-106b#	mmu-mir-106b	Mcm7	17220	18800151	1.41573	1.41573	1.03987	1.10222	NC	NC	NC	NC
mmu-miR-106b#	mmu-mir-106b	Mcm7	17220	18328430	1.41573	1.41573	1.03987	1.10222	NC	NC	NC	NC
mmu-miR-106b#	mmu-mir-106b	Mcm7	17220	18329372	1.41573	1.41573	1.03987	1.10222	NC	NC	NC	NC
mmu-miR-106b#	mmu-mir-106b	Mcm7	17220	21088000	1.41573	1.41573	1.03987	1.10222	NC	NC	NC	NC
mmu-miR-106b#	mmu-mir-106b	Mcm7	17220	18676839	1.41573	1.41573	1.03987	1.10222	NC	NC	NC	NC
mmu-miR-106b#	mmu-mir-106b	Mcm7	17220	20388916	1.41573	1.41573	1.03987	1.10222	NC	NC	NC	NC
mmu-miR-106b#	mmu-mir-106b	Fgf21	56636	17369397	1.41573	1.41573	1.04354	1.26978	NC	NC	NC	NC
mmu-miR-106b#	mmu-mir-106b	Akt1	11651	19074548	1.41573	1.41573	1.05176	1.14628	NC	NC	NC	NC
mmu-miR-106b#	mmu-mir-106b	Sox2	20674	21285944	1.41573	1.41573	1.05451	1.26769	NC	NC	NC	NC
mmu-miR-106b#	mmu-mir-106b	Cdkn1b	12576	19153141	1.41573	1.41573	1.05777	1.20439	NC	NC	NC	NC
mmu-miR-106b#	mmu-mir-106b	Itch	16396	19074548	1.41573	1.41573	1.0578	1.09855	NC	NC	NC	NC
mmu-miR-106b#	mmu-mir-106b	Bsg	12215	22825541	1.41573	1.41573	1.06126	1.25782	NC	NC	NC	NC
mmu-miR-106b#	mmu-mir-106b	Casp9	12371	19096009	1.41573	1.41573	1.0706	1.09272	NC	NC	NC	NC
mmu-miR-106b#	mmu-mir-106b	Rfpl4	192658	17369397	1.41573	1.41573	1.07459	1.22298	NC	NC	NC	NC
mmu-miR-106b#	mmu-mir-106b	Trp53	22059	18728182	1.41573	1.41573	1.07571	1.23251	NC	NC	NC	NC
mmu-miR-106b#	mmu-mir-106b	Trp53	22059	23013190	1.41573	1.41573	1.07571	1.23251	NC	NC	NC	NC
mmu-miR-106b#	mmu-mir-106b	Trp53	22059	19096009	1.41573	1.41573	1.07571	1.23251	NC	NC	NC	NC
mmu-miR-106b#	mmu-mir-106b	Trp53	22059	21088000	1.41573	1.41573	1.07571	1.23251	NC	NC	NC	NC
mmu-miR-106b#	mmu-mir-106b	Pten	19211	19175831	1.41573	1.41573	1.08221	1.25758	NC	NC	NC	NC
mmu-miR-106b#	mmu-mir-106b	Pten	19211	20388916	1.41573	1.41573	1.08221	1.25758	NC	NC	NC	NC
mmu-miR-106b#	mmu-mir-106b	Pten	19211	19660235	1.41573	1.41573	1.08221	1.25758	NC	NC	NC	NC
mmu-miR-106b#	mmu-mir-106b	Rbl2	19651	17765889	1.41573	1.41573	1.08458	1.35144	NC	NC	NC	NC
mmu-miR-106b#	mmu-mir-106b	Zp3	22788	17369397	1.41573	1.41573	1.0855	1.35259	NC	NC	NC	NC
mmu-miR-106b#	mmu-mir-106b	Dppa3	73708	17369397	1.41573	1.41573	1.08666	1.23611	NC	NC	NC	NC
mmu-miR-106b#	mmu-mir-106b	Sftpc	20389	17765889	1.41573	1.41573	1.09226	1.28768	NC	NC	NC	NC
mmu-miR-106b#	mmu-mir-106b	Mycn	18109	17765889	1.41573	1.41573	1.09359	1.24734	NC	NC	NC	NC
mmu-miR-106b#	mmu-mir-106b	Oog4	242737	17369397	1.41573	1.41573	1.09456	1.27193	NC	NC	NC	NC
mmu-miR-106b#	mmu-mir-106b	Calca	12310	17765889	1.41573	1.41573	1.10228	1.27815	NC	NC	NC	NC
mmu-miR-106b#	mmu-mir-106b	Nkx2-1	21869	17765889	1.41573	1.41573	1.1106	1.26357	NC	NC	NC	NC
mmu-miR-106b#	mmu-mir-106b	H1foo	171506	17369397	1.41573	1.41573	1.11073	1.29851	NC	NC	NC	NC
mmu-miR-106b#	mmu-mir-106b	Bcl2l11	12125	18328430	1.41573	1.41573	1.11414	1.07178	NC	NC	NC	NC
mmu-miR-106b#	mmu-mir-106b	Bcl2l11	12125	20637509	1.41573	1.41573	1.11414	1.07178	NC	NC	NC	NC
mmu-miR-106b#	mmu-mir-106b	Bcl2l11	12125	19486339	1.41573	1.41573	1.11414	1.07178	NC	NC	NC	NC
mmu-miR-106b#	mmu-mir-106b	Bcl2l11	12125	18329372	1.41573	1.41573	1.11414	1.07178	NC	NC	NC	NC
mmu-miR-106b#	mmu-mir-106b	Bcl2l11	12125	18676839	1.41573	1.41573	1.11414	1.07178	NC	NC	NC	NC
mmu-miR-106b#	mmu-mir-106b	Nsg1	18196	18328430	1.41573	1.41573	1.11958	1.1798	NC	NC	NC	NC
mmu-miR-106b#	mmu-mir-106b	Nsg1	18196	20101223	1.41573	1.41573	1.11958	1.1798	NC	NC	NC	NC
mmu-miR-106b#	mmu-mir-106b	Nsg1	18196	18676839	1.41573	1.41573	1.11958	1.1798	NC	NC	NC	NC
mmu-miR-106b#	mmu-mir-106b	Nsg1	18196	18212054	1.41573	1.41573	1.11958	1.1798	NC	NC	NC	NC
mmu-miR-106b#	mmu-mir-106b	Mitf	17342	17597072	1.41573	1.41573	1.12688	1.30283	NC	NC	NC	NC
mmu-miR-106b#	mmu-mir-106b	Scgb1a1	22287	17765889	1.41573	1.41573	1.13068	1.25551	NC	NC	NC	NC
mmu-miR-106b#	mmu-mir-106b	Lin28	83557	20413612	1.41573	1.41573	1.1372	1.27884	NC	NC	NC	NC
mmu-miR-106b#	mmu-mir-106b	Ccnb2	12442	17369397	1.41573	1.41573	1.13796	1.20062	NC	NC	NC	NC
mmu-miR-106b#	mmu-mir-106b	Cd4	12504	20637509	1.41573	1.41573	1.13997	1.23614	NC	NC	NC	NC
mmu-miR-106b#	mmu-mir-106b	Casp3	12367	17765889	1.41573	1.41573	1.14083	1.18676	NC	NC	NC	NC
mmu-miR-106b#	mmu-mir-106b	Sox9	20682	17765889	1.41573	1.41573	1.15538	-1.39789	NC	NC	NC	NC
mmu-miR-106b#	mmu-mir-106b	Mos	17451	17369397	1.41573	1.41573	1.15647	1.26219	NC	NC	NC	NC
mmu-miR-106b#	mmu-mir-106b	Sycp3	20962	17369397	1.41573	1.41573	1.17258	1.31737	NC	NC	NC	NC
mmu-miR-106b#	mmu-mir-106b	Cdh1	12550	19559694	1.41573	1.41573	1.19214	1.31269	NC	NC	NC	NC
mmu-miR-106b#	mmu-mir-106b	Bcl2	12043	23013190	1.41573	1.41573	1.20901	1.07928	NC	NC	NC	NC
mmu-miR-106b#	mmu-mir-106b	Coro1a	12721	19153141	1.41573	1.41573	2.68914	-1.17518	NC	Up	NC	NC
mmu-miR-106b#	mmu-mir-106b	Coro1a	12721	19660235	1.41573	1.41573	2.68914	-1.17518	NC	Up	NC	NC
mmu-miR-1191	mmu-mir-1191	Mbp	17196	20215419	1.99662	1.99662	-1.1976	-1.28043	NC	NC	NC	NC
mmu-miR-1191	mmu-mir-1191	Dicer1	192119	17989215	1.99662	1.99662	-1.10268	-1.41805	NC	NC	NC	NC
mmu-miR-1192	mmu-mir-1192	Dicer1	192119	17989215	2.99493	2.99493	-1.10268	-1.41805	Up	NC	Up	NC
mmu-miR-1193	mmu-mir-1193	Mbp	17196	20215419	-1	-1	-1.1976	-1.28043	NC	NC	NC	NC
mmu-miR-1193	mmu-mir-1193	Dicer1	192119	17989215	-1	-1	-1.10268	-1.41805	NC	NC	NC	NC
mmu-miR-1193	mmu-mir-1193	Lin28	83557	20413612	-1	-1	1.1372	1.27884	NC	NC	NC	NC
mmu-miR-122	mmu-mir-122	Dgat2	67800	20124555	-1	-1	-2.1125	-2.1711	NC	Down	NC	Down
mmu-miR-122	mmu-mir-122	Fgf10	14165	19559694	-1	-1	-1.9358	-1.99011	NC	NC	NC	NC
mmu-miR-122	mmu-mir-122	Omp	18378	18184563	-1	-1	-1.74451	-2.3081	NC	NC	NC	Down
mmu-miR-122	mmu-mir-122	Krt19	16669	19185580	-1	-1	-1.68885	-2.01057	NC	NC	NC	Down
mmu-miR-122	mmu-mir-122	Flt1	14254	20956972	-1	-1	-1.52808	-2.67002	NC	NC	NC	Down
mmu-miR-122	mmu-mir-122	Srebf1	20787	20943752	-1	-1	-1.5016	-2.95432	NC	NC	NC	Down
mmu-miR-122	mmu-mir-122	Cfd	11537	22561871	-1	-1	-1.49518	1.0361	NC	NC	NC	NC
mmu-miR-122	mmu-mir-122	Igf2	16002	18587395	-1	-1	-1.41317	-1.39113	NC	NC	NC	NC
mmu-miR-122	mmu-mir-122	Igf2	16002	19835573	-1	-1	-1.41317	-1.39113	NC	NC	NC	NC
mmu-miR-122	mmu-mir-122	Eln	13717	19185580	-1	-1	-1.41086	-1.90942	NC	NC	NC	NC
mmu-miR-122	mmu-mir-122	Cdkn1a	12575	22819808	-1	-1	-1.40522	-1.1019	NC	NC	NC	NC
mmu-miR-122	mmu-mir-122	Ctdspl	69274	17369397	-1	-1	-1.39693	-1.52353	NC	NC	NC	NC
mmu-miR-122	mmu-mir-122	Lgals3	16854	20960104	-1	-1	-1.37497	-1.30181	NC	NC	NC	NC
mmu-miR-122	mmu-mir-122	Phb2	12034	21569818	-1	-1	-1.34365	-1.19701	NC	NC	NC	NC
mmu-miR-122	mmu-mir-122	Mt1	17748	17369397	-1	-1	-1.33198	1.81778	NC	NC	NC	NC
mmu-miR-122	mmu-mir-122	Lpin1	14245	20956972	-1	-1	-1.31173	-2.48638	NC	NC	NC	Down
mmu-miR-122	mmu-mir-122	Gpx7	67305	18438401	-1	-1	-1.30148	-1.10667	NC	NC	NC	NC
mmu-miR-122	mmu-mir-122	Srf	20807	19726678	-1	-1	-1.28826	-1.43101	NC	NC	NC	NC
mmu-miR-122	mmu-mir-122	Ctgf	14219	18587395	-1	-1	-1.27815	-2.227	NC	NC	NC	Down
mmu-miR-122	mmu-mir-122	Stat3	20848	19559694	-1	-1	-1.25862	-1.20035	NC	NC	NC	NC
mmu-miR-122	mmu-mir-122	Egfr	13649	19185580	-1	-1	-1.2	-1.49016	NC	NC	NC	NC
mmu-miR-122	mmu-mir-122	Mbp	17196	20215419	-1	-1	-1.1976	-1.28043	NC	NC	NC	NC
mmu-miR-122	mmu-mir-122	Rell1	100532	19487572	-1	-1	-1.19375	-1.1293	NC	NC	NC	NC
mmu-miR-122	mmu-mir-122	Litaf	56722	20956972	-1	-1	-1.17887	-1.08046	NC	NC	NC	NC
mmu-miR-122	mmu-mir-122	Irf3	54131	20592082	-1	-1	-1.1629	-1.19545	NC	NC	NC	NC
mmu-miR-122	mmu-mir-122	Aldoa	11674	18158304	-1	-1	-1.14949	-1.19419	NC	NC	NC	NC
mmu-miR-122	mmu-mir-122	Axin1	12005	22402395	-1	-1	-1.14697	-1.06808	NC	NC	NC	NC
mmu-miR-122	mmu-mir-122	Ndrg3	29812	18158304	-1	-1	-1.14176	1.00571	NC	NC	NC	NC
mmu-miR-122	mmu-mir-122	Patl1	225929	21543503	-1	-1	-1.13455	-1.64649	NC	NC	NC	NC
mmu-miR-122	mmu-mir-122	Ccrn4l	12457	20582318	-1	-1	-1.13012	-1.45683	NC	NC	NC	NC
mmu-miR-122	mmu-mir-122	Bach1	12013	17919492	-1	-1	-1.12806	-1.04641	NC	NC	NC	NC
mmu-miR-122	mmu-mir-122	Adm	11535	21802841	-1	-1	-1.12675	-1.17592	NC	NC	NC	NC
mmu-miR-122	mmu-mir-122	Gata6	14465	21059207	-1	-1	-1.1205	-1.20418	NC	NC	NC	NC
mmu-miR-122	mmu-mir-122	Ifitm3	66141	17369397	-1	-1	-1.11656	-1.27586	NC	NC	NC	NC
mmu-miR-122	mmu-mir-122	Hmgcr	15357	19846523	-1	-1	-1.11236	-1.13968	NC	NC	NC	NC
mmu-miR-122	mmu-mir-122	Furin	18550	22124653	-1	-1	-1.11114	-1.02493	NC	NC	NC	NC
mmu-miR-122	mmu-mir-122	Gnai2	14678	18184563	-1	-1	-1.10515	-1.59236	NC	NC	NC	NC
mmu-miR-122	mmu-mir-122	Dicer1	192119	17369397	-1	-1	-1.10268	-1.41805	NC	NC	NC	NC
mmu-miR-122	mmu-mir-122	Igf1r	16001	19726678	-1	-1	-1.09796	-1.13476	NC	NC	NC	NC
mmu-miR-122	mmu-mir-122	Abcb1b	18669	21802841	-1	-1	-1.09056	1.06836	NC	NC	NC	NC
mmu-miR-122	mmu-mir-122	Abcb1b	18669	19185580	-1	-1	-1.09056	1.06836	NC	NC	NC	NC
mmu-miR-122	mmu-mir-122	Adam17	11491	19296470	-1	-1	-1.0887	-1.4774	NC	NC	NC	NC
mmu-miR-122	mmu-mir-122	Ak1	11636	19185580	-1	-1	-1.08857	1.107	NC	NC	NC	NC
mmu-miR-122	mmu-mir-122	Tgfbr1	21812	19487572	-1	-1	-1.08709	-1.23338	NC	NC	NC	NC
mmu-miR-122	mmu-mir-122	Hprt1	15452	17369397	-1	-1	-1.0863	-1.06783	NC	NC	NC	NC
mmu-miR-122	mmu-mir-122	Hmox1	15368	20633528	-1	-1	-1.07737	-1.02106	NC	NC	NC	NC
mmu-miR-122	mmu-mir-122	Mapk14	26416	19559694	-1	-1	-1.07684	-1.08869	NC	NC	NC	NC
mmu-miR-122	mmu-mir-122	Tmed3	66111	16258535	-1	-1	-1.06055	-1.10325	NC	NC	NC	NC
mmu-miR-122	mmu-mir-122	Dnmt3b	13436	17369397	-1	-1	-1.04318	-1.08715	NC	NC	NC	NC
mmu-miR-122	mmu-mir-122	Camk2g	12325	17369397	-1	-1	-1.04281	-1.23324	NC	NC	NC	NC
mmu-miR-122	mmu-mir-122	Ccng1	12450	20150764	-1	-1	-1.03955	-1.03225	NC	NC	NC	NC
mmu-miR-122	mmu-mir-122	Ccng1	12450	16459310	-1	-1	-1.03955	-1.03225	NC	NC	NC	NC
mmu-miR-122	mmu-mir-122	Ccng1	12450	23218444	-1	-1	-1.03955	-1.03225	NC	NC	NC	NC
mmu-miR-122	mmu-mir-122	Bmp4	12159	19559694	-1	-1	-1.0349	1.12383	NC	NC	NC	NC
mmu-miR-122	mmu-mir-122	Inhba	16323	19185580	-1	-1	-1.01776	1.11921	NC	NC	NC	NC
mmu-miR-122	mmu-mir-122	Ccne1	12447	17369397	-1	-1	-1.01669	1.10332	NC	NC	NC	NC
mmu-miR-122	mmu-mir-122	Sfn	55948	18184563	-1	-1	-1.00871	1.10221	NC	NC	NC	NC
mmu-miR-122	mmu-mir-122	Met	17295	20392846	-1	-1	1.0062	1.19269	NC	NC	NC	NC
mmu-miR-122	mmu-mir-122	Gnao1	14681	18184563	-1	-1	1.01118	1.15445	NC	NC	NC	NC
mmu-miR-122	mmu-mir-122	Cpeb1	12877	17369397	-1	-1	1.01452	1.19976	NC	NC	NC	NC
mmu-miR-122	mmu-mir-122	H2afx	15270	17369397	-1	-1	1.02605	-1.13458	NC	NC	NC	NC
mmu-miR-122	mmu-mir-122	Fgf15	14170	20351063	-1	-1	1.02729	1.23968	NC	NC	NC	NC
mmu-miR-122	mmu-mir-122	Hnf4a	15378	21920465	-1	-1	1.02769	1.13013	NC	NC	NC	NC
mmu-miR-122	mmu-mir-122	Hnf4a	15378	20842632	-1	-1	1.02769	1.13013	NC	NC	NC	NC
mmu-miR-122	mmu-mir-122	Hnf4a	15378	21241755	-1	-1	1.02769	1.13013	NC	NC	NC	NC
mmu-miR-122	mmu-mir-122	P4ha1	18451	16459310	-1	-1	1.0309	1.05649	NC	NC	NC	NC
mmu-miR-122	mmu-mir-122	Tmem50b	77975	18438401	-1	-1	1.03238	-1.18383	NC	NC	NC	NC
mmu-miR-122	mmu-mir-122	H2afz	51788	17369397	-1	-1	1.0351	1.41689	NC	NC	NC	NC
mmu-miR-122	mmu-mir-122	Pou5f1	18999	17369397	-1	-1	1.03717	1.17537	NC	NC	NC	NC
mmu-miR-122	mmu-mir-122	Git1	216963	16777601	-1	-1	1.04018	1.13695	NC	NC	NC	NC
mmu-miR-122	mmu-mir-122	Git1	216963	17179747	-1	-1	1.04018	1.13695	NC	NC	NC	NC
mmu-miR-122	mmu-mir-122	Git1	216963	17381319	-1	-1	1.04018	1.13695	NC	NC	NC	NC
mmu-miR-122	mmu-mir-122	Git1	216963	17381334	-1	-1	1.04018	1.13695	NC	NC	NC	NC
mmu-miR-122	mmu-mir-122	Slc7a3	11989	19296470	-1	-1	1.04025	1.1618	NC	NC	NC	NC
mmu-miR-122	mmu-mir-122	Acsm4	233801	18184563	-1	-1	1.04333	1.19399	NC	NC	NC	NC
mmu-miR-122	mmu-mir-122	Fgf21	56636	17369397	-1	-1	1.04354	1.26978	NC	NC	NC	NC
mmu-miR-122	mmu-mir-122	Pnck	93843	21253009	-1	-1	1.0436	1.07046	NC	NC	NC	NC
mmu-miR-122	mmu-mir-122	Pdzd7	0	19487572	-1	-1	1.04978	1.07491	NC	NC	NC	NC
mmu-miR-122	mmu-mir-122	Lass6	241447	18438401	-1	-1	1.05128	1.19284	NC	NC	NC	NC
mmu-miR-122	mmu-mir-122	Fas	14102	20124555	-1	-1	1.05241	1.42507	NC	NC	NC	NC
mmu-miR-122	mmu-mir-122	Neurog1	18014	18184563	-1	-1	1.05334	1.21282	NC	NC	NC	NC
mmu-miR-122	mmu-mir-122	Gys1	14936	16459310	-1	-1	1.05463	1.18409	NC	NC	NC	NC
mmu-miR-122	mmu-mir-122	Pax8	18510	22453009	-1	-1	1.05616	1.21739	NC	NC	NC	NC
mmu-miR-122	mmu-mir-122	Sp1	20683	19067360	-1	-1	1.06053	1.13368	NC	NC	NC	NC
mmu-miR-122	mmu-mir-122	Pttg1	30939	23221562	-1	-1	1.06228	1.16249	NC	NC	NC	NC
mmu-miR-122	mmu-mir-122	Smarcd1	83797	19487572	-1	-1	1.06486	1.23539	NC	NC	NC	NC
mmu-miR-122	mmu-mir-122	Dut	110074	19891584	-1	-1	1.06658	1.10953	NC	NC	NC	NC
mmu-miR-122	mmu-mir-122	Ncam1	17967	18184563	-1	-1	1.06675	1.209	NC	NC	NC	NC
mmu-miR-122	mmu-mir-122	Pabpc1	18458	21543503	-1	-1	1.06952	1.10931	NC	NC	NC	NC
mmu-miR-122	mmu-mir-122	Brip1	237911	17919492	-1	-1	1.06985	1.02646	NC	NC	NC	NC
mmu-miR-122	mmu-mir-122	Ttr	22139	19584283	-1	-1	1.07318	1.26803	NC	NC	NC	NC
mmu-miR-122	mmu-mir-122	Maf	17132	21059207	-1	-1	1.07341	1.18734	NC	NC	NC	NC
mmu-miR-122	mmu-mir-122	Cpt1a	12894	20124555	-1	-1	1.07423	1.22779	NC	NC	NC	NC
mmu-miR-122	mmu-mir-122	Cpt1a	12894	19835573	-1	-1	1.07423	1.22779	NC	NC	NC	NC
mmu-miR-122	mmu-mir-122	Ddc	13195	19487572	-1	-1	1.07432	1.26972	NC	NC	NC	NC
mmu-miR-122	mmu-mir-122	Rfpl4	192658	17369397	-1	-1	1.07459	1.22298	NC	NC	NC	NC
mmu-miR-122	mmu-mir-122	Trp53	22059	23221562	-1	-1	1.07571	1.23251	NC	NC	NC	NC
mmu-miR-122	mmu-mir-122	Trp53	22059	22105316	-1	-1	1.07571	1.23251	NC	NC	NC	NC
mmu-miR-122	mmu-mir-122	Trp53	22059	22819808	-1	-1	1.07571	1.23251	NC	NC	NC	NC
mmu-miR-122	mmu-mir-122	Trp53	22059	19584283	-1	-1	1.07571	1.23251	NC	NC	NC	NC
mmu-miR-122	mmu-mir-122	Rcan1	54720	19487572	-1	-1	1.07615	1.28257	NC	NC	NC	NC
mmu-miR-122	mmu-mir-122	Lhx2	16870	18184563	-1	-1	1.07703	1.31166	NC	NC	NC	NC
mmu-miR-122	mmu-mir-122	Wnt1	22408	22276989	-1	-1	1.07834	1.20447	NC	NC	NC	NC
mmu-miR-122	mmu-mir-122	Ascl1	17172	18184563	-1	-1	1.07911	1.23401	NC	NC	NC	NC
mmu-miR-122	mmu-mir-122	Dusp9	75590	21253009	-1	-1	1.08126	1.24464	NC	NC	NC	NC
mmu-miR-122	mmu-mir-122	Pten	19211	20956972	-1	-1	1.08221	1.25758	NC	NC	NC	NC
mmu-miR-122	mmu-mir-122	Pten	19211	19711427	-1	-1	1.08221	1.25758	NC	NC	NC	NC
mmu-miR-122	mmu-mir-122	Zp3	22788	17369397	-1	-1	1.0855	1.35259	NC	NC	NC	NC
mmu-miR-122	mmu-mir-122	Smad7	17131	20625373	-1	-1	1.08641	1.223	NC	NC	NC	NC
mmu-miR-122	mmu-mir-122	Dppa3	73708	17369397	-1	-1	1.08666	1.23611	NC	NC	NC	NC
mmu-miR-122	mmu-mir-122	Elavl4	15572	17381334	-1	-1	1.08973	1.24389	NC	NC	NC	NC
mmu-miR-122	mmu-mir-122	Elavl4	15572	18184563	-1	-1	1.08973	1.24389	NC	NC	NC	NC
mmu-miR-122	mmu-mir-122	Slc7a1	11987	17179747	-1	-1	1.09279	1.26536	NC	NC	NC	NC
mmu-miR-122	mmu-mir-122	Slc7a1	11987	19067360	-1	-1	1.09279	1.26536	NC	NC	NC	NC
mmu-miR-122	mmu-mir-122	Slc7a1	11987	16459310	-1	-1	1.09279	1.26536	NC	NC	NC	NC
mmu-miR-122	mmu-mir-122	Mycn	18109	21725618	-1	-1	1.09359	1.24734	NC	NC	NC	NC
mmu-miR-122	mmu-mir-122	Oog4	242737	17369397	-1	-1	1.09456	1.27193	NC	NC	NC	NC
mmu-miR-122	mmu-mir-122	Foxa2	15376	19617899	-1	-1	1.09521	1.27412	NC	NC	NC	NC
mmu-miR-122	mmu-mir-122	Foxa2	15376	20842632	-1	-1	1.09521	1.27412	NC	NC	NC	NC
mmu-miR-122	mmu-mir-122	Racgap1	26934	21543503	-1	-1	1.09746	1.2953	NC	NC	NC	NC
mmu-miR-122	mmu-mir-122	Ifnb1	15977	17943132	-1	-1	1.1018	1.22873	NC	NC	NC	NC
mmu-miR-122	mmu-mir-122	Il1a	16175	19917630	-1	-1	1.10227	1.20684	NC	NC	NC	NC
mmu-miR-122	mmu-mir-122	a	50518	23055569	-1	-1	1.10658	1.25526	NC	NC	NC	NC
mmu-miR-122	mmu-mir-122	Scpep1	74617	19706194	-1	-1	1.10735	1.32348	NC	NC	NC	NC
mmu-miR-122	mmu-mir-122	Scpep1	74617	21819044	-1	-1	1.10735	1.32348	NC	NC	NC	NC
mmu-miR-122	mmu-mir-122	Scpep1	74617	22532678	-1	-1	1.10735	1.32348	NC	NC	NC	NC
mmu-miR-122	mmu-mir-122	Scpep1	74617	21177824	-1	-1	1.10735	1.32348	NC	NC	NC	NC
mmu-miR-122	mmu-mir-122	Trpv6	64177	18414021	-1	-1	1.10879	1.21708	NC	NC	NC	NC
mmu-miR-122	mmu-mir-122	Trpv6	64177	20412689	-1	-1	1.10879	1.21708	NC	NC	NC	NC
mmu-miR-122	mmu-mir-122	Bcl2l2	12050	18692484	-1	-1	1.10999	1.12548	NC	NC	NC	NC
mmu-miR-122	mmu-mir-122	Bcl2l2	12050	20150764	-1	-1	1.10999	1.12548	NC	NC	NC	NC
mmu-miR-122	mmu-mir-122	Bcl2l2	12050	21802841	-1	-1	1.10999	1.12548	NC	NC	NC	NC
mmu-miR-122	mmu-mir-122	H1foo	171506	17369397	-1	-1	1.11073	1.29851	NC	NC	NC	NC
mmu-miR-122	mmu-mir-122	Itpa	16434	21329391	-1	-1	1.1141	1.30154	NC	NC	NC	NC
mmu-miR-122	mmu-mir-122	Ssb	20823	21714529	-1	-1	1.11704	1.27719	NC	NC	NC	NC
mmu-miR-122	mmu-mir-122	Neurod1	18012	18184563	-1	-1	1.12555	1.28914	NC	NC	NC	NC
mmu-miR-122	mmu-mir-122	Abcc1	17250	21802841	-1	-1	1.13119	1.35706	NC	NC	NC	NC
mmu-miR-122	mmu-mir-122	Lin28	83557	20413612	-1	-1	1.1372	1.27884	NC	NC	NC	NC
mmu-miR-122	mmu-mir-122	Ccnb2	12442	17369397	-1	-1	1.13796	1.20062	NC	NC	NC	NC
mmu-miR-122	mmu-mir-122	Casp3	12367	22453009	-1	-1	1.14083	1.18676	NC	NC	NC	NC
mmu-miR-122	mmu-mir-122	Casp3	12367	18692484	-1	-1	1.14083	1.18676	NC	NC	NC	NC
mmu-miR-122	mmu-mir-122	Casp3	12367	18184563	-1	-1	1.14083	1.18676	NC	NC	NC	NC
mmu-miR-122	mmu-mir-122	Csk	12988	18597480	-1	-1	1.14101	-1.66434	NC	NC	NC	NC
mmu-miR-122	mmu-mir-122	Cga	12640	20111709	-1	-1	1.14296	1.17751	NC	NC	NC	NC
mmu-miR-122	mmu-mir-122	Bckdk	12041	18158304	-1	-1	1.15199	1.33817	NC	NC	NC	NC
mmu-miR-122	mmu-mir-122	Alb	11657	17179747	-1	-1	1.15333	1.30798	NC	NC	NC	NC
mmu-miR-122	mmu-mir-122	Mos	17451	17369397	-1	-1	1.15647	1.26219	NC	NC	NC	NC
mmu-miR-122	mmu-mir-122	Foxg1	15228	18184563	-1	-1	1.16351	1.33266	NC	NC	NC	NC
mmu-miR-122	mmu-mir-122	Spic	20728	20150764	-1	-1	1.16807	1.19547	NC	NC	NC	NC
mmu-miR-122	mmu-mir-122	Tnf	21926	22419229	-1	-1	1.17053	1.22541	NC	NC	NC	NC
mmu-miR-122	mmu-mir-122	Tnf	21926	20678445	-1	-1	1.17053	1.22541	NC	NC	NC	NC
mmu-miR-122	mmu-mir-122	Sycp3	20962	17369397	-1	-1	1.17258	1.31737	NC	NC	NC	NC
mmu-miR-122	mmu-mir-122	Ppara	19013	19487572	-1	-1	1.18436	1.27651	NC	NC	NC	NC
mmu-miR-122	mmu-mir-122	Cdh1	12550	19559694	-1	-1	1.19214	1.31269	NC	NC	NC	NC
mmu-miR-122	mmu-mir-122	Bcl2	12043	18692484	-1	-1	1.20901	1.07928	NC	NC	NC	NC
mmu-miR-122	mmu-mir-122	Bcl2	12043	22819808	-1	-1	1.20901	1.07928	NC	NC	NC	NC
mmu-miR-122	mmu-mir-122	Hist1h1c	50708	19487572	-1	-1	1.2344	-1.57541	NC	NC	NC	NC
mmu-miR-122	mmu-mir-122	Pycard	66824	21692939	-1	-1	1.25203	1.19176	NC	NC	NC	NC
mmu-miR-122	mmu-mir-122	Cd320	54219	18158304	-1	-1	1.25737	1.71232	NC	NC	NC	NC
mmu-miR-127	mmu-mir-127	Fgf10	14165	19559694	-1.59575	-1.59575	-1.9358	-1.99011	NC	NC	NC	NC
mmu-miR-127	mmu-mir-127	Krt19	16669	19185580	-1.59575	-1.59575	-1.68885	-2.01057	NC	NC	NC	Down
mmu-miR-127	mmu-mir-127	Cxcl12	20315	21343399	-1.59575	-1.59575	-1.68823	-3.2388	NC	NC	NC	Down
mmu-miR-127	mmu-mir-127	Eln	13717	19185580	-1.59575	-1.59575	-1.41086	-1.90942	NC	NC	NC	NC
mmu-miR-127	mmu-mir-127	Ctdspl	69274	17369397	-1.59575	-1.59575	-1.39693	-1.52353	NC	NC	NC	NC
mmu-miR-127	mmu-mir-127	Mt1	17748	17369397	-1.59575	-1.59575	-1.33198	1.81778	NC	NC	NC	NC
mmu-miR-127	mmu-mir-127	Notch1	18128	18942116	-1.59575	-1.59575	-1.3229	-2.09574	NC	NC	NC	Down
mmu-miR-127	mmu-mir-127	Stat3	20848	19559694	-1.59575	-1.59575	-1.25862	-1.20035	NC	NC	NC	NC
mmu-miR-127	mmu-mir-127	Esrrg	26381	18776219	-1.59575	-1.59575	-1.21539	-1.14682	NC	NC	NC	NC
mmu-miR-127	mmu-mir-127	Zeb2	24136	18942116	-1.59575	-1.59575	-1.21189	-1.15306	NC	NC	NC	NC
mmu-miR-127	mmu-mir-127	Egfr	13649	19185580	-1.59575	-1.59575	-1.2	-1.49016	NC	NC	NC	NC
mmu-miR-127	mmu-mir-127	Mbp	17196	20215419	-1.59575	-1.59575	-1.1976	-1.28043	NC	NC	NC	NC
mmu-miR-127	mmu-mir-127	Dlk1	13386	19264764	-1.59575	-1.59575	-1.14088	1.04727	NC	NC	NC	NC
mmu-miR-127	mmu-mir-127	Dlk1	13386	20610486	-1.59575	-1.59575	-1.14088	1.04727	NC	NC	NC	NC
mmu-miR-127	mmu-mir-127	Dlk1	13386	12937418	-1.59575	-1.59575	-1.14088	1.04727	NC	NC	NC	NC
mmu-miR-127	mmu-mir-127	Ifitm3	66141	17369397	-1.59575	-1.59575	-1.11656	-1.27586	NC	NC	NC	NC
mmu-miR-127	mmu-mir-127	Dicer1	192119	17369397	-1.59575	-1.59575	-1.10268	-1.41805	NC	NC	NC	NC
mmu-miR-127	mmu-mir-127	Pdcd4	18569	22747440	-1.59575	-1.59575	-1.09174	-1.08449	NC	NC	NC	NC
mmu-miR-127	mmu-mir-127	Abcb1b	18669	19185580	-1.59575	-1.59575	-1.09056	1.06836	NC	NC	NC	NC
mmu-miR-127	mmu-mir-127	Ak1	11636	19185580	-1.59575	-1.59575	-1.08857	1.107	NC	NC	NC	NC
mmu-miR-127	mmu-mir-127	Hprt1	15452	17369397	-1.59575	-1.59575	-1.0863	-1.06783	NC	NC	NC	NC
mmu-miR-127	mmu-mir-127	Mapk14	26416	19559694	-1.59575	-1.59575	-1.07684	-1.08869	NC	NC	NC	NC
mmu-miR-127	mmu-mir-127	Dnmt3b	13436	17369397	-1.59575	-1.59575	-1.04318	-1.08715	NC	NC	NC	NC
mmu-miR-127	mmu-mir-127	Camk2g	12325	17369397	-1.59575	-1.59575	-1.04281	-1.23324	NC	NC	NC	NC
mmu-miR-127	mmu-mir-127	Bmp4	12159	19559694	-1.59575	-1.59575	-1.0349	1.12383	NC	NC	NC	NC
mmu-miR-127	mmu-mir-127	Mtpn	14489	15538371	-1.59575	-1.59575	-1.03346	-1.55	NC	NC	NC	NC
mmu-miR-127	mmu-mir-127	Inhba	16323	19185580	-1.59575	-1.59575	-1.01776	1.11921	NC	NC	NC	NC
mmu-miR-127	mmu-mir-127	Ccne1	12447	17369397	-1.59575	-1.59575	-1.01669	1.10332	NC	NC	NC	NC
mmu-miR-127	mmu-mir-127	Cpeb1	12877	17369397	-1.59575	-1.59575	1.01452	1.19976	NC	NC	NC	NC
mmu-miR-127	mmu-mir-127	H2afx	15270	17369397	-1.59575	-1.59575	1.02605	-1.13458	NC	NC	NC	NC
mmu-miR-127	mmu-mir-127	H2afz	51788	17369397	-1.59575	-1.59575	1.0351	1.41689	NC	NC	NC	NC
mmu-miR-127	mmu-mir-127	Dio3	107585	12937418	-1.59575	-1.59575	1.03573	1.16789	NC	NC	NC	NC
mmu-miR-127	mmu-mir-127	Dio3	107585	19264764	-1.59575	-1.59575	1.03573	1.16789	NC	NC	NC	NC
mmu-miR-127	mmu-mir-127	Dio3	107585	20610486	-1.59575	-1.59575	1.03573	1.16789	NC	NC	NC	NC
mmu-miR-127	mmu-mir-127	Pou5f1	18999	17369397	-1.59575	-1.59575	1.03717	1.17537	NC	NC	NC	NC
mmu-miR-127	mmu-mir-127	Fgf21	56636	17369397	-1.59575	-1.59575	1.04354	1.26978	NC	NC	NC	NC
mmu-miR-127	mmu-mir-127	Rfpl4	192658	17369397	-1.59575	-1.59575	1.07459	1.22298	NC	NC	NC	NC
mmu-miR-127	mmu-mir-127	Zp3	22788	17369397	-1.59575	-1.59575	1.0855	1.35259	NC	NC	NC	NC
mmu-miR-127	mmu-mir-127	Dppa3	73708	17369397	-1.59575	-1.59575	1.08666	1.23611	NC	NC	NC	NC
mmu-miR-127	mmu-mir-127	Oog4	242737	17369397	-1.59575	-1.59575	1.09456	1.27193	NC	NC	NC	NC
mmu-miR-127	mmu-mir-127	H1foo	171506	17369397	-1.59575	-1.59575	1.11073	1.29851	NC	NC	NC	NC
mmu-miR-127	mmu-mir-127	Myc	17869	19530237	-1.59575	-1.59575	1.13403	1.21179	NC	NC	NC	NC
mmu-miR-127	mmu-mir-127	Lin28	83557	20413612	-1.59575	-1.59575	1.1372	1.27884	NC	NC	NC	NC
mmu-miR-127	mmu-mir-127	Ccnb2	12442	17369397	-1.59575	-1.59575	1.13796	1.20062	NC	NC	NC	NC
mmu-miR-127	mmu-mir-127	Nr0b2	23957	18776219	-1.59575	-1.59575	1.15585	1.26957	NC	NC	NC	NC
mmu-miR-127	mmu-mir-127	Nr0b2	23957	18974780	-1.59575	-1.59575	1.15585	1.26957	NC	NC	NC	NC
mmu-miR-127	mmu-mir-127	Mos	17451	17369397	-1.59575	-1.59575	1.15647	1.26219	NC	NC	NC	NC
mmu-miR-127	mmu-mir-127	Xbp1	22433	19530237	-1.59575	-1.59575	1.15778	1.18652	NC	NC	NC	NC
mmu-miR-127	mmu-mir-127	Sycp3	20962	17369397	-1.59575	-1.59575	1.17258	1.31737	NC	NC	NC	NC
mmu-miR-127	mmu-mir-127	Fcgr1	14129	22287715	-1.59575	-1.59575	1.18341	1.1893	NC	NC	NC	NC
mmu-miR-127	mmu-mir-127	Cdh1	12550	19559694	-1.59575	-1.59575	1.19214	1.31269	NC	NC	NC	NC
mmu-miR-127	mmu-mir-127	Bcl2	12043	18942116	-1.59575	-1.59575	1.20901	1.07928	NC	NC	NC	NC
mmu-miR-127#	mmu-mir-127	Fgf10	14165	19559694	-1.59575	-1.59575	-1.9358	-1.99011	NC	NC	NC	NC
mmu-miR-127#	mmu-mir-127	Krt19	16669	19185580	-1.59575	-1.59575	-1.68885	-2.01057	NC	NC	NC	Down
mmu-miR-127#	mmu-mir-127	Cxcl12	20315	21343399	-1.59575	-1.59575	-1.68823	-3.2388	NC	NC	NC	Down
mmu-miR-127#	mmu-mir-127	Eln	13717	19185580	-1.59575	-1.59575	-1.41086	-1.90942	NC	NC	NC	NC
mmu-miR-127#	mmu-mir-127	Ctdspl	69274	17369397	-1.59575	-1.59575	-1.39693	-1.52353	NC	NC	NC	NC
mmu-miR-127#	mmu-mir-127	Mt1	17748	17369397	-1.59575	-1.59575	-1.33198	1.81778	NC	NC	NC	NC
mmu-miR-127#	mmu-mir-127	Notch1	18128	18942116	-1.59575	-1.59575	-1.3229	-2.09574	NC	NC	NC	Down
mmu-miR-127#	mmu-mir-127	Stat3	20848	19559694	-1.59575	-1.59575	-1.25862	-1.20035	NC	NC	NC	NC
mmu-miR-127#	mmu-mir-127	Esrrg	26381	18776219	-1.59575	-1.59575	-1.21539	-1.14682	NC	NC	NC	NC
mmu-miR-127#	mmu-mir-127	Zeb2	24136	18942116	-1.59575	-1.59575	-1.21189	-1.15306	NC	NC	NC	NC
mmu-miR-127#	mmu-mir-127	Egfr	13649	19185580	-1.59575	-1.59575	-1.2	-1.49016	NC	NC	NC	NC
mmu-miR-127#	mmu-mir-127	Mbp	17196	20215419	-1.59575	-1.59575	-1.1976	-1.28043	NC	NC	NC	NC
mmu-miR-127#	mmu-mir-127	Dlk1	13386	12937418	-1.59575	-1.59575	-1.14088	1.04727	NC	NC	NC	NC
mmu-miR-127#	mmu-mir-127	Dlk1	13386	19264764	-1.59575	-1.59575	-1.14088	1.04727	NC	NC	NC	NC
mmu-miR-127#	mmu-mir-127	Dlk1	13386	20610486	-1.59575	-1.59575	-1.14088	1.04727	NC	NC	NC	NC
mmu-miR-127#	mmu-mir-127	Ifitm3	66141	17369397	-1.59575	-1.59575	-1.11656	-1.27586	NC	NC	NC	NC
mmu-miR-127#	mmu-mir-127	Dicer1	192119	17369397	-1.59575	-1.59575	-1.10268	-1.41805	NC	NC	NC	NC
mmu-miR-127#	mmu-mir-127	Pdcd4	18569	22747440	-1.59575	-1.59575	-1.09174	-1.08449	NC	NC	NC	NC
mmu-miR-127#	mmu-mir-127	Abcb1b	18669	19185580	-1.59575	-1.59575	-1.09056	1.06836	NC	NC	NC	NC
mmu-miR-127#	mmu-mir-127	Ak1	11636	19185580	-1.59575	-1.59575	-1.08857	1.107	NC	NC	NC	NC
mmu-miR-127#	mmu-mir-127	Hprt1	15452	17369397	-1.59575	-1.59575	-1.0863	-1.06783	NC	NC	NC	NC
mmu-miR-127#	mmu-mir-127	Mapk14	26416	19559694	-1.59575	-1.59575	-1.07684	-1.08869	NC	NC	NC	NC
mmu-miR-127#	mmu-mir-127	Dnmt3b	13436	17369397	-1.59575	-1.59575	-1.04318	-1.08715	NC	NC	NC	NC
mmu-miR-127#	mmu-mir-127	Camk2g	12325	17369397	-1.59575	-1.59575	-1.04281	-1.23324	NC	NC	NC	NC
mmu-miR-127#	mmu-mir-127	Bmp4	12159	19559694	-1.59575	-1.59575	-1.0349	1.12383	NC	NC	NC	NC
mmu-miR-127#	mmu-mir-127	Mtpn	14489	15538371	-1.59575	-1.59575	-1.03346	-1.55	NC	NC	NC	NC
mmu-miR-127#	mmu-mir-127	Inhba	16323	19185580	-1.59575	-1.59575	-1.01776	1.11921	NC	NC	NC	NC
mmu-miR-127#	mmu-mir-127	Ccne1	12447	17369397	-1.59575	-1.59575	-1.01669	1.10332	NC	NC	NC	NC
mmu-miR-127#	mmu-mir-127	Cpeb1	12877	17369397	-1.59575	-1.59575	1.01452	1.19976	NC	NC	NC	NC
mmu-miR-127#	mmu-mir-127	H2afx	15270	17369397	-1.59575	-1.59575	1.02605	-1.13458	NC	NC	NC	NC
mmu-miR-127#	mmu-mir-127	H2afz	51788	17369397	-1.59575	-1.59575	1.0351	1.41689	NC	NC	NC	NC
mmu-miR-127#	mmu-mir-127	Dio3	107585	12937418	-1.59575	-1.59575	1.03573	1.16789	NC	NC	NC	NC
mmu-miR-127#	mmu-mir-127	Dio3	107585	19264764	-1.59575	-1.59575	1.03573	1.16789	NC	NC	NC	NC
mmu-miR-127#	mmu-mir-127	Dio3	107585	20610486	-1.59575	-1.59575	1.03573	1.16789	NC	NC	NC	NC
mmu-miR-127#	mmu-mir-127	Pou5f1	18999	17369397	-1.59575	-1.59575	1.03717	1.17537	NC	NC	NC	NC
mmu-miR-127#	mmu-mir-127	Fgf21	56636	17369397	-1.59575	-1.59575	1.04354	1.26978	NC	NC	NC	NC
mmu-miR-127#	mmu-mir-127	Rfpl4	192658	17369397	-1.59575	-1.59575	1.07459	1.22298	NC	NC	NC	NC
mmu-miR-127#	mmu-mir-127	Zp3	22788	17369397	-1.59575	-1.59575	1.0855	1.35259	NC	NC	NC	NC
mmu-miR-127#	mmu-mir-127	Dppa3	73708	17369397	-1.59575	-1.59575	1.08666	1.23611	NC	NC	NC	NC
mmu-miR-127#	mmu-mir-127	Oog4	242737	17369397	-1.59575	-1.59575	1.09456	1.27193	NC	NC	NC	NC
mmu-miR-127#	mmu-mir-127	H1foo	171506	17369397	-1.59575	-1.59575	1.11073	1.29851	NC	NC	NC	NC
mmu-miR-127#	mmu-mir-127	Myc	17869	19530237	-1.59575	-1.59575	1.13403	1.21179	NC	NC	NC	NC
mmu-miR-127#	mmu-mir-127	Lin28	83557	20413612	-1.59575	-1.59575	1.1372	1.27884	NC	NC	NC	NC
mmu-miR-127#	mmu-mir-127	Ccnb2	12442	17369397	-1.59575	-1.59575	1.13796	1.20062	NC	NC	NC	NC
mmu-miR-127#	mmu-mir-127	Nr0b2	23957	18776219	-1.59575	-1.59575	1.15585	1.26957	NC	NC	NC	NC
mmu-miR-127#	mmu-mir-127	Nr0b2	23957	18974780	-1.59575	-1.59575	1.15585	1.26957	NC	NC	NC	NC
mmu-miR-127#	mmu-mir-127	Mos	17451	17369397	-1.59575	-1.59575	1.15647	1.26219	NC	NC	NC	NC
mmu-miR-127#	mmu-mir-127	Xbp1	22433	19530237	-1.59575	-1.59575	1.15778	1.18652	NC	NC	NC	NC
mmu-miR-127#	mmu-mir-127	Sycp3	20962	17369397	-1.59575	-1.59575	1.17258	1.31737	NC	NC	NC	NC
mmu-miR-127#	mmu-mir-127	Fcgr1	14129	22287715	-1.59575	-1.59575	1.18341	1.1893	NC	NC	NC	NC
mmu-miR-127#	mmu-mir-127	Cdh1	12550	19559694	-1.59575	-1.59575	1.19214	1.31269	NC	NC	NC	NC
mmu-miR-127#	mmu-mir-127	Bcl2	12043	18942116	-1.59575	-1.59575	1.20901	1.07928	NC	NC	NC	NC
mmu-miR-129-5p	mmu-mir-129-1	Cd34	12490	18189265	-13.1741	-13.1741	-1.43356	-1.4762	Down	NC	Down	NC
mmu-miR-129-5p	mmu-mir-129-1	Ctdspl	69274	17369397	-13.1741	-13.1741	-1.39693	-1.52353	Down	NC	Down	NC
mmu-miR-129-5p	mmu-mir-129-1	Mt1	17748	17369397	-13.1741	-13.1741	-1.33198	1.81778	Down	NC	Down	NC
mmu-miR-129-5p	mmu-mir-129-1	Notch1	18128	17150773	-13.1741	-13.1741	-1.3229	-2.09574	Down	NC	Down	Down
mmu-miR-129-5p	mmu-mir-129-1	Mbp	17196	20215419	-13.1741	-13.1741	-1.1976	-1.28043	Down	NC	Down	NC
mmu-miR-129-5p	mmu-mir-129-1	Ifitm3	66141	17369397	-13.1741	-13.1741	-1.11656	-1.27586	Down	NC	Down	NC
mmu-miR-129-5p	mmu-mir-129-1	Dicer1	192119	17369397	-13.1741	-13.1741	-1.10268	-1.41805	Down	NC	Down	NC
mmu-miR-129-5p	mmu-mir-129-1	Hprt1	15452	17369397	-13.1741	-13.1741	-1.0863	-1.06783	Down	NC	Down	NC
mmu-miR-129-5p	mmu-mir-129-1	Dnmt3b	13436	17369397	-13.1741	-13.1741	-1.04318	-1.08715	Down	NC	Down	NC
mmu-miR-129-5p	mmu-mir-129-1	Camk2g	12325	17369397	-13.1741	-13.1741	-1.04281	-1.23324	Down	NC	Down	NC
mmu-miR-129-5p	mmu-mir-129-1	Mtpn	14489	15538371	-13.1741	-13.1741	-1.03346	-1.55	Down	NC	Down	NC
mmu-miR-129-5p	mmu-mir-129-1	Ccne1	12447	17369397	-13.1741	-13.1741	-1.01669	1.10332	Down	NC	Down	NC
mmu-miR-129-5p	mmu-mir-129-1	Rev3l	19714	21547903	-13.1741	-13.1741	-1.01363	-1.43867	Down	NC	Down	NC
mmu-miR-129-5p	mmu-mir-129-1	Cpeb1	12877	17369397	-13.1741	-13.1741	1.01452	1.19976	Down	NC	Down	NC
mmu-miR-129-5p	mmu-mir-129-1	H2afx	15270	17369397	-13.1741	-13.1741	1.02605	-1.13458	Down	NC	Down	NC
mmu-miR-129-5p	mmu-mir-129-1	H2afz	51788	17369397	-13.1741	-13.1741	1.0351	1.41689	Down	NC	Down	NC
mmu-miR-129-5p	mmu-mir-129-1	Pou5f1	18999	17369397	-13.1741	-13.1741	1.03717	1.17537	Down	NC	Down	NC
mmu-miR-129-5p	mmu-mir-129-1	Fgf21	56636	17369397	-13.1741	-13.1741	1.04354	1.26978	Down	NC	Down	NC
mmu-miR-129-5p	mmu-mir-129-1	Sox2	20674	21513774	-13.1741	-13.1741	1.05451	1.26769	Down	NC	Down	NC
mmu-miR-129-5p	mmu-mir-129-1	Rfpl4	192658	17369397	-13.1741	-13.1741	1.07459	1.22298	Down	NC	Down	NC
mmu-miR-129-5p	mmu-mir-129-1	Ibsp	15891	21547903	-13.1741	-13.1741	1.08148	1.23757	Down	NC	Down	NC
mmu-miR-129-5p	mmu-mir-129-1	Zp3	22788	17369397	-13.1741	-13.1741	1.0855	1.35259	Down	NC	Down	NC
mmu-miR-129-5p	mmu-mir-129-1	Dppa3	73708	17369397	-13.1741	-13.1741	1.08666	1.23611	Down	NC	Down	NC
mmu-miR-129-5p	mmu-mir-129-1	Abcg2	26357	18189265	-13.1741	-13.1741	1.09431	1.40721	Down	NC	Down	NC
mmu-miR-129-5p	mmu-mir-129-1	Oog4	242737	17369397	-13.1741	-13.1741	1.09456	1.27193	Down	NC	Down	NC
mmu-miR-129-5p	mmu-mir-129-1	H1foo	171506	17369397	-13.1741	-13.1741	1.11073	1.29851	Down	NC	Down	NC
mmu-miR-129-5p	mmu-mir-129-1	Lin28	83557	20413612	-13.1741	-13.1741	1.1372	1.27884	Down	NC	Down	NC
mmu-miR-129-5p	mmu-mir-129-1	Ccnb2	12442	17369397	-13.1741	-13.1741	1.13796	1.20062	Down	NC	Down	NC
mmu-miR-129-5p	mmu-mir-129-1	Mos	17451	17369397	-13.1741	-13.1741	1.15647	1.26219	Down	NC	Down	NC
mmu-miR-129-5p	mmu-mir-129-1	Sycp3	20962	17369397	-13.1741	-13.1741	1.17258	1.31737	Down	NC	Down	NC
mmu-miR-130b	mmu-mir-130b	Fgf10	14165	19559694	-1.72453	-1.72453	-1.9358	-1.99011	NC	NC	NC	NC
mmu-miR-130b	mmu-mir-130b	Cxcl12	20315	21416501	-1.72453	-1.72453	-1.68823	-3.2388	NC	NC	NC	Down
mmu-miR-130b	mmu-mir-130b	Flt1	14254	21416501	-1.72453	-1.72453	-1.52808	-2.67002	NC	NC	NC	Down
mmu-miR-130b	mmu-mir-130b	Cdkn1a	12575	20101223	-1.72453	-1.72453	-1.40522	-1.1019	NC	NC	NC	NC
mmu-miR-130b	mmu-mir-130b	Ctdspl	69274	17369397	-1.72453	-1.72453	-1.39693	-1.52353	NC	NC	NC	NC
mmu-miR-130b	mmu-mir-130b	Mt1	17748	17369397	-1.72453	-1.72453	-1.33198	1.81778	NC	NC	NC	NC
mmu-miR-130b	mmu-mir-130b	Stat3	20848	19559694	-1.72453	-1.72453	-1.25862	-1.20035	NC	NC	NC	NC
mmu-miR-130b	mmu-mir-130b	Mbp	17196	20215419	-1.72453	-1.72453	-1.1976	-1.28043	NC	NC	NC	NC
mmu-miR-130b	mmu-mir-130b	Dll1	13388	20558326	-1.72453	-1.72453	-1.16716	-1.24184	NC	NC	NC	NC
mmu-miR-130b	mmu-mir-130b	Ifitm3	66141	17369397	-1.72453	-1.72453	-1.11656	-1.27586	NC	NC	NC	NC
mmu-miR-130b	mmu-mir-130b	Dicer1	192119	17369397	-1.72453	-1.72453	-1.10268	-1.41805	NC	NC	NC	NC
mmu-miR-130b	mmu-mir-130b	Igf1r	16001	22425712	-1.72453	-1.72453	-1.09796	-1.13476	NC	NC	NC	NC
mmu-miR-130b	mmu-mir-130b	Hprt1	15452	20378769	-1.72453	-1.72453	-1.0863	-1.06783	NC	NC	NC	NC
mmu-miR-130b	mmu-mir-130b	Hprt1	15452	17369397	-1.72453	-1.72453	-1.0863	-1.06783	NC	NC	NC	NC
mmu-miR-130b	mmu-mir-130b	Mapk14	26416	19559694	-1.72453	-1.72453	-1.07684	-1.08869	NC	NC	NC	NC
mmu-miR-130b	mmu-mir-130b	Cbfb	12400	21416501	-1.72453	-1.72453	-1.04795	-1.49378	NC	NC	NC	NC
mmu-miR-130b	mmu-mir-130b	Dnmt3b	13436	17369397	-1.72453	-1.72453	-1.04318	-1.08715	NC	NC	NC	NC
mmu-miR-130b	mmu-mir-130b	Camk2g	12325	17369397	-1.72453	-1.72453	-1.04281	-1.23324	NC	NC	NC	NC
mmu-miR-130b	mmu-mir-130b	Bmp4	12159	19559694	-1.72453	-1.72453	-1.0349	1.12383	NC	NC	NC	NC
mmu-miR-130b	mmu-mir-130b	Mtpn	14489	15538371	-1.72453	-1.72453	-1.03346	-1.55	NC	NC	NC	NC
mmu-miR-130b	mmu-mir-130b	Frap1	56717	22425712	-1.72453	-1.72453	-1.0172	1.79559	NC	NC	NC	NC
mmu-miR-130b	mmu-mir-130b	Frap1	56717	21293178	-1.72453	-1.72453	-1.0172	1.79559	NC	NC	NC	NC
mmu-miR-130b	mmu-mir-130b	Ccne1	12447	17369397	-1.72453	-1.72453	-1.01669	1.10332	NC	NC	NC	NC
mmu-miR-130b	mmu-mir-130b	Met	17295	21537871	-1.72453	-1.72453	1.0062	1.19269	NC	NC	NC	NC
mmu-miR-130b	mmu-mir-130b	Cpeb1	12877	17369397	-1.72453	-1.72453	1.01452	1.19976	NC	NC	NC	NC
mmu-miR-130b	mmu-mir-130b	H2afx	15270	17369397	-1.72453	-1.72453	1.02605	-1.13458	NC	NC	NC	NC
mmu-miR-130b	mmu-mir-130b	H2afz	51788	17369397	-1.72453	-1.72453	1.0351	1.41689	NC	NC	NC	NC
mmu-miR-130b	mmu-mir-130b	Pou5f1	18999	17369397	-1.72453	-1.72453	1.03717	1.17537	NC	NC	NC	NC
mmu-miR-130b	mmu-mir-130b	Fgf2	14173	21416501	-1.72453	-1.72453	1.04185	1.20009	NC	NC	NC	NC
mmu-miR-130b	mmu-mir-130b	Fgf21	56636	17369397	-1.72453	-1.72453	1.04354	1.26978	NC	NC	NC	NC
mmu-miR-130b	mmu-mir-130b	Gdf6	242316	21416501	-1.72453	-1.72453	1.04784	1.19926	NC	NC	NC	NC
mmu-miR-130b	mmu-mir-130b	Cd44	12505	21416501	-1.72453	-1.72453	1.07255	1.05891	NC	NC	NC	NC
mmu-miR-130b	mmu-mir-130b	Rfpl4	192658	17369397	-1.72453	-1.72453	1.07459	1.22298	NC	NC	NC	NC
mmu-miR-130b	mmu-mir-130b	Rit2	19762	20378769	-1.72453	-1.72453	1.08205	1.32688	NC	NC	NC	NC
mmu-miR-130b	mmu-mir-130b	Zp3	22788	17369397	-1.72453	-1.72453	1.0855	1.35259	NC	NC	NC	NC
mmu-miR-130b	mmu-mir-130b	Dppa3	73708	17369397	-1.72453	-1.72453	1.08666	1.23611	NC	NC	NC	NC
mmu-miR-130b	mmu-mir-130b	Hif1a	15251	20378769	-1.72453	-1.72453	1.08825	1.12923	NC	NC	NC	NC
mmu-miR-130b	mmu-mir-130b	Oog4	242737	17369397	-1.72453	-1.72453	1.09456	1.27193	NC	NC	NC	NC
mmu-miR-130b	mmu-mir-130b	Klkb1	16621	20378769	-1.72453	-1.72453	1.10817	1.30079	NC	NC	NC	NC
mmu-miR-130b	mmu-mir-130b	H1foo	171506	17369397	-1.72453	-1.72453	1.11073	1.29851	NC	NC	NC	NC
mmu-miR-130b	mmu-mir-130b	Bcl2l11	12125	20176475	-1.72453	-1.72453	1.11414	1.07178	NC	NC	NC	NC
mmu-miR-130b	mmu-mir-130b	Nsg1	18196	20101223	-1.72453	-1.72453	1.11958	1.1798	NC	NC	NC	NC
mmu-miR-130b	mmu-mir-130b	Lin28	83557	20413612	-1.72453	-1.72453	1.1372	1.27884	NC	NC	NC	NC
mmu-miR-130b	mmu-mir-130b	Ccnb2	12442	17369397	-1.72453	-1.72453	1.13796	1.20062	NC	NC	NC	NC
mmu-miR-130b	mmu-mir-130b	Mos	17451	17369397	-1.72453	-1.72453	1.15647	1.26219	NC	NC	NC	NC
mmu-miR-130b	mmu-mir-130b	Sycp3	20962	17369397	-1.72453	-1.72453	1.17258	1.31737	NC	NC	NC	NC
mmu-miR-130b	mmu-mir-130b	Cdh1	12550	19559694	-1.72453	-1.72453	1.19214	1.31269	NC	NC	NC	NC
mmu-miR-130b	mmu-mir-130b	Cxcr4	12767	23338123	-1.72453	-1.72453	1.26239	-1.20395	NC	NC	NC	NC
mmu-miR-130b#	mmu-mir-130b	Fgf10	14165	19559694	-1.72453	-1.72453	-1.9358	-1.99011	NC	NC	NC	NC
mmu-miR-130b#	mmu-mir-130b	Cxcl12	20315	21416501	-1.72453	-1.72453	-1.68823	-3.2388	NC	NC	NC	Down
mmu-miR-130b#	mmu-mir-130b	Flt1	14254	21416501	-1.72453	-1.72453	-1.52808	-2.67002	NC	NC	NC	Down
mmu-miR-130b#	mmu-mir-130b	Cdkn1a	12575	20101223	-1.72453	-1.72453	-1.40522	-1.1019	NC	NC	NC	NC
mmu-miR-130b#	mmu-mir-130b	Ctdspl	69274	17369397	-1.72453	-1.72453	-1.39693	-1.52353	NC	NC	NC	NC
mmu-miR-130b#	mmu-mir-130b	Mt1	17748	17369397	-1.72453	-1.72453	-1.33198	1.81778	NC	NC	NC	NC
mmu-miR-130b#	mmu-mir-130b	Stat3	20848	19559694	-1.72453	-1.72453	-1.25862	-1.20035	NC	NC	NC	NC
mmu-miR-130b#	mmu-mir-130b	Mbp	17196	20215419	-1.72453	-1.72453	-1.1976	-1.28043	NC	NC	NC	NC
mmu-miR-130b#	mmu-mir-130b	Dll1	13388	20558326	-1.72453	-1.72453	-1.16716	-1.24184	NC	NC	NC	NC
mmu-miR-130b#	mmu-mir-130b	Ifitm3	66141	17369397	-1.72453	-1.72453	-1.11656	-1.27586	NC	NC	NC	NC
mmu-miR-130b#	mmu-mir-130b	Dicer1	192119	17369397	-1.72453	-1.72453	-1.10268	-1.41805	NC	NC	NC	NC
mmu-miR-130b#	mmu-mir-130b	Igf1r	16001	22425712	-1.72453	-1.72453	-1.09796	-1.13476	NC	NC	NC	NC
mmu-miR-130b#	mmu-mir-130b	Hprt1	15452	17369397	-1.72453	-1.72453	-1.0863	-1.06783	NC	NC	NC	NC
mmu-miR-130b#	mmu-mir-130b	Hprt1	15452	20378769	-1.72453	-1.72453	-1.0863	-1.06783	NC	NC	NC	NC
mmu-miR-130b#	mmu-mir-130b	Mapk14	26416	19559694	-1.72453	-1.72453	-1.07684	-1.08869	NC	NC	NC	NC
mmu-miR-130b#	mmu-mir-130b	Cbfb	12400	21416501	-1.72453	-1.72453	-1.04795	-1.49378	NC	NC	NC	NC
mmu-miR-130b#	mmu-mir-130b	Dnmt3b	13436	17369397	-1.72453	-1.72453	-1.04318	-1.08715	NC	NC	NC	NC
mmu-miR-130b#	mmu-mir-130b	Camk2g	12325	17369397	-1.72453	-1.72453	-1.04281	-1.23324	NC	NC	NC	NC
mmu-miR-130b#	mmu-mir-130b	Bmp4	12159	19559694	-1.72453	-1.72453	-1.0349	1.12383	NC	NC	NC	NC
mmu-miR-130b#	mmu-mir-130b	Mtpn	14489	15538371	-1.72453	-1.72453	-1.03346	-1.55	NC	NC	NC	NC
mmu-miR-130b#	mmu-mir-130b	Frap1	56717	22425712	-1.72453	-1.72453	-1.0172	1.79559	NC	NC	NC	NC
mmu-miR-130b#	mmu-mir-130b	Frap1	56717	21293178	-1.72453	-1.72453	-1.0172	1.79559	NC	NC	NC	NC
mmu-miR-130b#	mmu-mir-130b	Ccne1	12447	17369397	-1.72453	-1.72453	-1.01669	1.10332	NC	NC	NC	NC
mmu-miR-130b#	mmu-mir-130b	Met	17295	21537871	-1.72453	-1.72453	1.0062	1.19269	NC	NC	NC	NC
mmu-miR-130b#	mmu-mir-130b	Cpeb1	12877	17369397	-1.72453	-1.72453	1.01452	1.19976	NC	NC	NC	NC
mmu-miR-130b#	mmu-mir-130b	H2afx	15270	17369397	-1.72453	-1.72453	1.02605	-1.13458	NC	NC	NC	NC
mmu-miR-130b#	mmu-mir-130b	H2afz	51788	17369397	-1.72453	-1.72453	1.0351	1.41689	NC	NC	NC	NC
mmu-miR-130b#	mmu-mir-130b	Pou5f1	18999	17369397	-1.72453	-1.72453	1.03717	1.17537	NC	NC	NC	NC
mmu-miR-130b#	mmu-mir-130b	Fgf2	14173	21416501	-1.72453	-1.72453	1.04185	1.20009	NC	NC	NC	NC
mmu-miR-130b#	mmu-mir-130b	Fgf21	56636	17369397	-1.72453	-1.72453	1.04354	1.26978	NC	NC	NC	NC
mmu-miR-130b#	mmu-mir-130b	Gdf6	242316	21416501	-1.72453	-1.72453	1.04784	1.19926	NC	NC	NC	NC
mmu-miR-130b#	mmu-mir-130b	Cd44	12505	21416501	-1.72453	-1.72453	1.07255	1.05891	NC	NC	NC	NC
mmu-miR-130b#	mmu-mir-130b	Rfpl4	192658	17369397	-1.72453	-1.72453	1.07459	1.22298	NC	NC	NC	NC
mmu-miR-130b#	mmu-mir-130b	Rit2	19762	20378769	-1.72453	-1.72453	1.08205	1.32688	NC	NC	NC	NC
mmu-miR-130b#	mmu-mir-130b	Zp3	22788	17369397	-1.72453	-1.72453	1.0855	1.35259	NC	NC	NC	NC
mmu-miR-130b#	mmu-mir-130b	Dppa3	73708	17369397	-1.72453	-1.72453	1.08666	1.23611	NC	NC	NC	NC
mmu-miR-130b#	mmu-mir-130b	Hif1a	15251	20378769	-1.72453	-1.72453	1.08825	1.12923	NC	NC	NC	NC
mmu-miR-130b#	mmu-mir-130b	Oog4	242737	17369397	-1.72453	-1.72453	1.09456	1.27193	NC	NC	NC	NC
mmu-miR-130b#	mmu-mir-130b	Klkb1	16621	20378769	-1.72453	-1.72453	1.10817	1.30079	NC	NC	NC	NC
mmu-miR-130b#	mmu-mir-130b	H1foo	171506	17369397	-1.72453	-1.72453	1.11073	1.29851	NC	NC	NC	NC
mmu-miR-130b#	mmu-mir-130b	Bcl2l11	12125	20176475	-1.72453	-1.72453	1.11414	1.07178	NC	NC	NC	NC
mmu-miR-130b#	mmu-mir-130b	Nsg1	18196	20101223	-1.72453	-1.72453	1.11958	1.1798	NC	NC	NC	NC
mmu-miR-130b#	mmu-mir-130b	Lin28	83557	20413612	-1.72453	-1.72453	1.1372	1.27884	NC	NC	NC	NC
mmu-miR-130b#	mmu-mir-130b	Ccnb2	12442	17369397	-1.72453	-1.72453	1.13796	1.20062	NC	NC	NC	NC
mmu-miR-130b#	mmu-mir-130b	Mos	17451	17369397	-1.72453	-1.72453	1.15647	1.26219	NC	NC	NC	NC
mmu-miR-130b#	mmu-mir-130b	Sycp3	20962	17369397	-1.72453	-1.72453	1.17258	1.31737	NC	NC	NC	NC
mmu-miR-130b#	mmu-mir-130b	Cdh1	12550	19559694	-1.72453	-1.72453	1.19214	1.31269	NC	NC	NC	NC
mmu-miR-130b#	mmu-mir-130b	Cxcr4	12767	23338123	-1.72453	-1.72453	1.26239	-1.20395	NC	NC	NC	NC
mmu-miR-133a	mmu-mir-133a-2	Sgk1	20393	20013939	1.16063	1.16063	-2.35432	-1.34959	NC	Down	NC	NC
mmu-miR-133a	mmu-mir-133a-1	Sgk1	20393	20013939	1.16569	1.16569	-2.35432	-1.34959	NC	Down	NC	NC
mmu-miR-133a	mmu-mir-133a-2	Mmp14	17387	23102905	1.16063	1.16063	-2.28254	-3.10358	NC	Down	NC	Down
mmu-miR-133a	mmu-mir-133a-1	Mmp14	17387	23102905	1.16569	1.16569	-2.28254	-3.10358	NC	Down	NC	Down
mmu-miR-133a	mmu-mir-133a-2	Fgf10	14165	19559694	1.16063	1.16063	-1.9358	-1.99011	NC	NC	NC	NC
mmu-miR-133a	mmu-mir-133a-1	Fgf10	14165	19559694	1.16569	1.16569	-1.9358	-1.99011	NC	NC	NC	NC
mmu-miR-133a	mmu-mir-133a-2	Cav1	12389	21109942	1.16063	1.16063	-1.59561	-2.09608	NC	NC	NC	Down
mmu-miR-133a	mmu-mir-133a-1	Cav1	12389	21109942	1.16569	1.16569	-1.59561	-2.09608	NC	NC	NC	Down
mmu-miR-133a	mmu-mir-133a-2	Vcl	22330	18256189	1.16063	1.16063	-1.54697	-2.41214	NC	NC	NC	Down
mmu-miR-133a	mmu-mir-133a-1	Vcl	22330	18256189	1.16569	1.16569	-1.54697	-2.41214	NC	NC	NC	Down
mmu-miR-133a	mmu-mir-133a-2	Ctdspl	69274	17369397	1.16063	1.16063	-1.39693	-1.52353	NC	NC	NC	NC
mmu-miR-133a	mmu-mir-133a-1	Ctdspl	69274	17369397	1.16569	1.16569	-1.39693	-1.52353	NC	NC	NC	NC
mmu-miR-133a	mmu-mir-133a-2	Pa2g4	18813	22374218	1.16063	1.16063	-1.38671	-1.30375	NC	NC	NC	NC
mmu-miR-133a	mmu-mir-133a-1	Pa2g4	18813	22374218	1.16569	1.16569	-1.38671	-1.30375	NC	NC	NC	NC
mmu-miR-133a	mmu-mir-133a-2	Gja1	14609	17401374	1.16063	1.16063	-1.35807	-1.90638	NC	NC	NC	NC
mmu-miR-133a	mmu-mir-133a-2	Gja1	14609	19726871	1.16063	1.16063	-1.35807	-1.90638	NC	NC	NC	NC
mmu-miR-133a	mmu-mir-133a-2	Gja1	14609	18256189	1.16063	1.16063	-1.35807	-1.90638	NC	NC	NC	NC
mmu-miR-133a	mmu-mir-133a-1	Gja1	14609	17401374	1.16569	1.16569	-1.35807	-1.90638	NC	NC	NC	NC
mmu-miR-133a	mmu-mir-133a-1	Gja1	14609	19726871	1.16569	1.16569	-1.35807	-1.90638	NC	NC	NC	NC
mmu-miR-133a	mmu-mir-133a-1	Gja1	14609	18256189	1.16569	1.16569	-1.35807	-1.90638	NC	NC	NC	NC
mmu-miR-133a	mmu-mir-133a-2	Mt1	17748	17369397	1.16063	1.16063	-1.33198	1.81778	NC	NC	NC	NC
mmu-miR-133a	mmu-mir-133a-1	Mt1	17748	17369397	1.16569	1.16569	-1.33198	1.81778	NC	NC	NC	NC
mmu-miR-133a	mmu-mir-133a-2	Ccnd1	12443	19015276	1.16063	1.16063	-1.31722	-2.64257	NC	NC	NC	Down
mmu-miR-133a	mmu-mir-133a-1	Ccnd1	12443	19015276	1.16569	1.16569	-1.31722	-2.64257	NC	NC	NC	Down
mmu-miR-133a	mmu-mir-133a-2	Srf	20807	17344217	1.16063	1.16063	-1.28826	-1.43101	NC	NC	NC	NC
mmu-miR-133a	mmu-mir-133a-2	Srf	20807	21303526	1.16063	1.16063	-1.28826	-1.43101	NC	NC	NC	NC
mmu-miR-133a	mmu-mir-133a-2	Srf	20807	21586423	1.16063	1.16063	-1.28826	-1.43101	NC	NC	NC	NC
mmu-miR-133a	mmu-mir-133a-2	Srf	20807	19015276	1.16063	1.16063	-1.28826	-1.43101	NC	NC	NC	NC
mmu-miR-133a	mmu-mir-133a-2	Srf	20807	18371447	1.16063	1.16063	-1.28826	-1.43101	NC	NC	NC	NC
mmu-miR-133a	mmu-mir-133a-2	Srf	20807	16380711	1.16063	1.16063	-1.28826	-1.43101	NC	NC	NC	NC
mmu-miR-133a	mmu-mir-133a-2	Srf	20807	19056878	1.16063	1.16063	-1.28826	-1.43101	NC	NC	NC	NC
mmu-miR-133a	mmu-mir-133a-1	Srf	20807	21303526	1.16569	1.16569	-1.28826	-1.43101	NC	NC	NC	NC
mmu-miR-133a	mmu-mir-133a-1	Srf	20807	21586423	1.16569	1.16569	-1.28826	-1.43101	NC	NC	NC	NC
mmu-miR-133a	mmu-mir-133a-1	Srf	20807	19015276	1.16569	1.16569	-1.28826	-1.43101	NC	NC	NC	NC
mmu-miR-133a	mmu-mir-133a-1	Srf	20807	18371447	1.16569	1.16569	-1.28826	-1.43101	NC	NC	NC	NC
mmu-miR-133a	mmu-mir-133a-1	Srf	20807	16380711	1.16569	1.16569	-1.28826	-1.43101	NC	NC	NC	NC
mmu-miR-133a	mmu-mir-133a-1	Srf	20807	19056878	1.16569	1.16569	-1.28826	-1.43101	NC	NC	NC	NC
mmu-miR-133a	mmu-mir-133a-1	Srf	20807	17344217	1.16569	1.16569	-1.28826	-1.43101	NC	NC	NC	NC
mmu-miR-133a	mmu-mir-133a-2	Hspd1	15510	20959496	1.16063	1.16063	-1.28269	-1.52565	NC	NC	NC	NC
mmu-miR-133a	mmu-mir-133a-1	Hspd1	15510	20959496	1.16569	1.16569	-1.28269	-1.52565	NC	NC	NC	NC
mmu-miR-133a	mmu-mir-133a-2	Nfatc4	73181	20173049	1.16063	1.16063	-1.27129	-1.4361	NC	NC	NC	NC
mmu-miR-133a	mmu-mir-133a-1	Nfatc4	73181	20173049	1.16569	1.16569	-1.27129	-1.4361	NC	NC	NC	NC
mmu-miR-133a	mmu-mir-133a-2	Manba	110173	22713175	1.16063	1.16063	-1.26356	-1.44322	NC	NC	NC	NC
mmu-miR-133a	mmu-mir-133a-1	Manba	110173	22713175	1.16569	1.16569	-1.26356	-1.44322	NC	NC	NC	NC
mmu-miR-133a	mmu-mir-133a-2	Stat3	20848	19559694	1.16063	1.16063	-1.25862	-1.20035	NC	NC	NC	NC
mmu-miR-133a	mmu-mir-133a-1	Stat3	20848	19559694	1.16569	1.16569	-1.25862	-1.20035	NC	NC	NC	NC
mmu-miR-133a	mmu-mir-133a-2	Tpm1	22003	18256189	1.16063	1.16063	-1.20732	-1.31147	NC	NC	NC	NC
mmu-miR-133a	mmu-mir-133a-1	Tpm1	22003	18256189	1.16569	1.16569	-1.20732	-1.31147	NC	NC	NC	NC
mmu-miR-133a	mmu-mir-133a-2	Hspb6	243912	20959496	1.16063	1.16063	-1.20709	-1.1759	NC	NC	NC	NC
mmu-miR-133a	mmu-mir-133a-1	Hspb6	243912	20959496	1.16569	1.16569	-1.20709	-1.1759	NC	NC	NC	NC
mmu-miR-133a	mmu-mir-133a-2	Egfr	13649	23069713	1.16063	1.16063	-1.2	-1.49016	NC	NC	NC	NC
mmu-miR-133a	mmu-mir-133a-2	Egfr	13649	22407299	1.16063	1.16063	-1.2	-1.49016	NC	NC	NC	NC
mmu-miR-133a	mmu-mir-133a-1	Egfr	13649	22407299	1.16569	1.16569	-1.2	-1.49016	NC	NC	NC	NC
mmu-miR-133a	mmu-mir-133a-1	Egfr	13649	23069713	1.16569	1.16569	-1.2	-1.49016	NC	NC	NC	NC
mmu-miR-133a	mmu-mir-133a-2	Mbp	17196	20215419	1.16063	1.16063	-1.1976	-1.28043	NC	NC	NC	NC
mmu-miR-133a	mmu-mir-133a-1	Mbp	17196	20215419	1.16569	1.16569	-1.1976	-1.28043	NC	NC	NC	NC
mmu-miR-133a	mmu-mir-133a-2	Ptbp1	19205	20520763	1.16063	1.16063	-1.18327	-1.60198	NC	NC	NC	NC
mmu-miR-133a	mmu-mir-133a-2	Ptbp1	19205	17210790	1.16063	1.16063	-1.18327	-1.60198	NC	NC	NC	NC
mmu-miR-133a	mmu-mir-133a-1	Ptbp1	19205	17210790	1.16569	1.16569	-1.18327	-1.60198	NC	NC	NC	NC
mmu-miR-133a	mmu-mir-133a-1	Ptbp1	19205	20520763	1.16569	1.16569	-1.18327	-1.60198	NC	NC	NC	NC
mmu-miR-133a	mmu-mir-133a-2	Smad2	17126	23102905	1.16063	1.16063	-1.17983	-1.35458	NC	NC	NC	NC
mmu-miR-133a	mmu-mir-133a-1	Smad2	17126	23102905	1.16569	1.16569	-1.17983	-1.35458	NC	NC	NC	NC
mmu-miR-133a	mmu-mir-133a-2	Whsc2	24116	19015276	1.16063	1.16063	-1.14679	-1.18606	NC	NC	NC	NC
mmu-miR-133a	mmu-mir-133a-2	Whsc2	24116	21586423	1.16063	1.16063	-1.14679	-1.18606	NC	NC	NC	NC
mmu-miR-133a	mmu-mir-133a-2	Whsc2	24116	17468766	1.16063	1.16063	-1.14679	-1.18606	NC	NC	NC	NC
mmu-miR-133a	mmu-mir-133a-1	Whsc2	24116	21586423	1.16569	1.16569	-1.14679	-1.18606	NC	NC	NC	NC
mmu-miR-133a	mmu-mir-133a-1	Whsc2	24116	17468766	1.16569	1.16569	-1.14679	-1.18606	NC	NC	NC	NC
mmu-miR-133a	mmu-mir-133a-1	Whsc2	24116	19015276	1.16569	1.16569	-1.14679	-1.18606	NC	NC	NC	NC
mmu-miR-133a	mmu-mir-133a-2	Smad5	17129	18784367	1.16063	1.16063	-1.1167	-1.22334	NC	NC	NC	NC
mmu-miR-133a	mmu-mir-133a-1	Smad5	17129	18784367	1.16569	1.16569	-1.1167	-1.22334	NC	NC	NC	NC
mmu-miR-133a	mmu-mir-133a-2	Ifitm3	66141	17369397	1.16063	1.16063	-1.11656	-1.27586	NC	NC	NC	NC
mmu-miR-133a	mmu-mir-133a-1	Ifitm3	66141	17369397	1.16569	1.16569	-1.11656	-1.27586	NC	NC	NC	NC
mmu-miR-133a	mmu-mir-133a-2	Dicer1	192119	18256189	1.16063	1.16063	-1.10268	-1.41805	NC	NC	NC	NC
mmu-miR-133a	mmu-mir-133a-2	Dicer1	192119	17369397	1.16063	1.16063	-1.10268	-1.41805	NC	NC	NC	NC
mmu-miR-133a	mmu-mir-133a-1	Dicer1	192119	18256189	1.16569	1.16569	-1.10268	-1.41805	NC	NC	NC	NC
mmu-miR-133a	mmu-mir-133a-1	Dicer1	192119	17369397	1.16569	1.16569	-1.10268	-1.41805	NC	NC	NC	NC
mmu-miR-133a	mmu-mir-133a-2	Nos3	18127	22037549	1.16063	1.16063	-1.09851	-1.23606	NC	NC	NC	NC
mmu-miR-133a	mmu-mir-133a-1	Nos3	18127	22037549	1.16569	1.16569	-1.09851	-1.23606	NC	NC	NC	NC
mmu-miR-133a	mmu-mir-133a-2	Igf1r	16001	20013939	1.16063	1.16063	-1.09796	-1.13476	NC	NC	NC	NC
mmu-miR-133a	mmu-mir-133a-1	Igf1r	16001	20013939	1.16569	1.16569	-1.09796	-1.13476	NC	NC	NC	NC
mmu-miR-133a	mmu-mir-133a-2	Pdcd4	18569	20959496	1.16063	1.16063	-1.09174	-1.08449	NC	NC	NC	NC
mmu-miR-133a	mmu-mir-133a-1	Pdcd4	18569	20959496	1.16569	1.16569	-1.09174	-1.08449	NC	NC	NC	NC
mmu-miR-133a	mmu-mir-133a-2	Hprt1	15452	17369397	1.16063	1.16063	-1.0863	-1.06783	NC	NC	NC	NC
mmu-miR-133a	mmu-mir-133a-1	Hprt1	15452	17369397	1.16569	1.16569	-1.0863	-1.06783	NC	NC	NC	NC
mmu-miR-133a	mmu-mir-133a-2	Mib1	225164	19015276	1.16063	1.16063	-1.08565	1.25835	NC	NC	NC	NC
mmu-miR-133a	mmu-mir-133a-1	Mib1	225164	19015276	1.16569	1.16569	-1.08565	1.25835	NC	NC	NC	NC
mmu-miR-133a	mmu-mir-133a-2	Hmox1	15368	21827279	1.16063	1.16063	-1.07737	-1.02106	NC	NC	NC	NC
mmu-miR-133a	mmu-mir-133a-1	Hmox1	15368	21827279	1.16569	1.16569	-1.07737	-1.02106	NC	NC	NC	NC
mmu-miR-133a	mmu-mir-133a-2	Mapk14	26416	19559694	1.16063	1.16063	-1.07684	-1.08869	NC	NC	NC	NC
mmu-miR-133a	mmu-mir-133a-1	Mapk14	26416	19559694	1.16569	1.16569	-1.07684	-1.08869	NC	NC	NC	NC
mmu-miR-133a	mmu-mir-133a-2	Myh6	17888	21030712	1.16063	1.16063	-1.07623	1.04071	NC	NC	NC	NC
mmu-miR-133a	mmu-mir-133a-2	Myh6	17888	19726871	1.16063	1.16063	-1.07623	1.04071	NC	NC	NC	NC
mmu-miR-133a	mmu-mir-133a-2	Myh6	17888	19893015	1.16063	1.16063	-1.07623	1.04071	NC	NC	NC	NC
mmu-miR-133a	mmu-mir-133a-1	Myh6	17888	19893015	1.16569	1.16569	-1.07623	1.04071	NC	NC	NC	NC
mmu-miR-133a	mmu-mir-133a-1	Myh6	17888	19726871	1.16569	1.16569	-1.07623	1.04071	NC	NC	NC	NC
mmu-miR-133a	mmu-mir-133a-1	Myh6	17888	21030712	1.16569	1.16569	-1.07623	1.04071	NC	NC	NC	NC
mmu-miR-133a	mmu-mir-133a-2	Fblim1	74202	18711016	1.16063	1.16063	-1.06523	-1.2675	NC	NC	NC	NC
mmu-miR-133a	mmu-mir-133a-1	Fblim1	74202	18711016	1.16569	1.16569	-1.06523	-1.2675	NC	NC	NC	NC
mmu-miR-133a	mmu-mir-133a-2	Slc2a4	20528	19720047	1.16063	1.16063	-1.06406	1.03817	NC	NC	NC	NC
mmu-miR-133a	mmu-mir-133a-1	Slc2a4	20528	19720047	1.16569	1.16569	-1.06406	1.03817	NC	NC	NC	NC
mmu-miR-133a	mmu-mir-133a-2	Dnmt3b	13436	17369397	1.16063	1.16063	-1.04318	-1.08715	NC	NC	NC	NC
mmu-miR-133a	mmu-mir-133a-1	Dnmt3b	13436	17369397	1.16569	1.16569	-1.04318	-1.08715	NC	NC	NC	NC
mmu-miR-133a	mmu-mir-133a-2	Des	13346	18256189	1.16063	1.16063	-1.0429	1.0762	NC	NC	NC	NC
mmu-miR-133a	mmu-mir-133a-2	Des	13346	19726871	1.16063	1.16063	-1.0429	1.0762	NC	NC	NC	NC
mmu-miR-133a	mmu-mir-133a-1	Des	13346	19726871	1.16569	1.16569	-1.0429	1.0762	NC	NC	NC	NC
mmu-miR-133a	mmu-mir-133a-1	Des	13346	18256189	1.16569	1.16569	-1.0429	1.0762	NC	NC	NC	NC
mmu-miR-133a	mmu-mir-133a-2	Camk2g	12325	17369397	1.16063	1.16063	-1.04281	-1.23324	NC	NC	NC	NC
mmu-miR-133a	mmu-mir-133a-1	Camk2g	12325	17369397	1.16569	1.16569	-1.04281	-1.23324	NC	NC	NC	NC
mmu-miR-133a	mmu-mir-133a-2	Cdc42	12540	19015276	1.16063	1.16063	-1.03954	-1.05908	NC	NC	NC	NC
mmu-miR-133a	mmu-mir-133a-2	Cdc42	12540	20056941	1.16063	1.16063	-1.03954	-1.05908	NC	NC	NC	NC
mmu-miR-133a	mmu-mir-133a-2	Cdc42	12540	17468766	1.16063	1.16063	-1.03954	-1.05908	NC	NC	NC	NC
mmu-miR-133a	mmu-mir-133a-1	Cdc42	12540	19015276	1.16569	1.16569	-1.03954	-1.05908	NC	NC	NC	NC
mmu-miR-133a	mmu-mir-133a-1	Cdc42	12540	20056941	1.16569	1.16569	-1.03954	-1.05908	NC	NC	NC	NC
mmu-miR-133a	mmu-mir-133a-1	Cdc42	12540	17468766	1.16569	1.16569	-1.03954	-1.05908	NC	NC	NC	NC
mmu-miR-133a	mmu-mir-133a-2	Acta2	11475	19015276	1.16063	1.16063	-1.03801	-1.43593	NC	NC	NC	NC
mmu-miR-133a	mmu-mir-133a-1	Acta2	11475	19015276	1.16569	1.16569	-1.03801	-1.43593	NC	NC	NC	NC
mmu-miR-133a	mmu-mir-133a-2	Bmp4	12159	19559694	1.16063	1.16063	-1.0349	1.12383	NC	NC	NC	NC
mmu-miR-133a	mmu-mir-133a-1	Bmp4	12159	19559694	1.16569	1.16569	-1.0349	1.12383	NC	NC	NC	NC
mmu-miR-133a	mmu-mir-133a-2	Bak1	12018	19426523	1.16063	1.16063	-1.03319	1.04453	NC	NC	NC	NC
mmu-miR-133a	mmu-mir-133a-1	Bak1	12018	19426523	1.16569	1.16569	-1.03319	1.04453	NC	NC	NC	NC
mmu-miR-133a	mmu-mir-133a-2	Tspan31	67125	22378351	1.16063	1.16063	-1.02938	-1.16027	NC	NC	NC	NC
mmu-miR-133a	mmu-mir-133a-1	Tspan31	67125	22378351	1.16569	1.16569	-1.02938	-1.16027	NC	NC	NC	NC
mmu-miR-133a	mmu-mir-133a-2	Tagln2	21346	19015276	1.16063	1.16063	-1.02406	-1.62662	NC	NC	NC	NC
mmu-miR-133a	mmu-mir-133a-1	Tagln2	21346	19015276	1.16569	1.16569	-1.02406	-1.62662	NC	NC	NC	NC
mmu-miR-133a	mmu-mir-133a-2	Ccne1	12447	17369397	1.16063	1.16063	-1.01669	1.10332	NC	NC	NC	NC
mmu-miR-133a	mmu-mir-133a-1	Ccne1	12447	17369397	1.16569	1.16569	-1.01669	1.10332	NC	NC	NC	NC
mmu-miR-133a	mmu-mir-133a-2	Klf15	66277	19720047	1.16063	1.16063	1.00854	1.14584	NC	NC	NC	NC
mmu-miR-133a	mmu-mir-133a-1	Klf15	66277	19720047	1.16569	1.16569	1.00854	1.14584	NC	NC	NC	NC
mmu-miR-133a	mmu-mir-133a-2	Cpeb1	12877	17369397	1.16063	1.16063	1.01452	1.19976	NC	NC	NC	NC
mmu-miR-133a	mmu-mir-133a-1	Cpeb1	12877	17369397	1.16569	1.16569	1.01452	1.19976	NC	NC	NC	NC
mmu-miR-133a	mmu-mir-133a-2	Nppb	18158	19015276	1.16063	1.16063	1.02494	1.1683	NC	NC	NC	NC
mmu-miR-133a	mmu-mir-133a-2	Nppb	18158	20013939	1.16063	1.16063	1.02494	1.1683	NC	NC	NC	NC
mmu-miR-133a	mmu-mir-133a-1	Nppb	18158	20013939	1.16569	1.16569	1.02494	1.1683	NC	NC	NC	NC
mmu-miR-133a	mmu-mir-133a-1	Nppb	18158	19015276	1.16569	1.16569	1.02494	1.1683	NC	NC	NC	NC
mmu-miR-133a	mmu-mir-133a-2	H2afx	15270	17369397	1.16063	1.16063	1.02605	-1.13458	NC	NC	NC	NC
mmu-miR-133a	mmu-mir-133a-1	H2afx	15270	17369397	1.16569	1.16569	1.02605	-1.13458	NC	NC	NC	NC
mmu-miR-133a	mmu-mir-133a-2	Mmp13	17386	19497108	1.16063	1.16063	1.02844	1.28256	NC	NC	NC	NC
mmu-miR-133a	mmu-mir-133a-1	Mmp13	17386	19497108	1.16569	1.16569	1.02844	1.28256	NC	NC	NC	NC
mmu-miR-133a	mmu-mir-133a-2	H2afz	51788	17369397	1.16063	1.16063	1.0351	1.41689	NC	NC	NC	NC
mmu-miR-133a	mmu-mir-133a-1	H2afz	51788	17369397	1.16569	1.16569	1.0351	1.41689	NC	NC	NC	NC
mmu-miR-133a	mmu-mir-133a-2	Pou5f1	18999	22135162	1.16063	1.16063	1.03717	1.17537	NC	NC	NC	NC
mmu-miR-133a	mmu-mir-133a-2	Pou5f1	18999	17369397	1.16063	1.16063	1.03717	1.17537	NC	NC	NC	NC
mmu-miR-133a	mmu-mir-133a-1	Pou5f1	18999	22135162	1.16569	1.16569	1.03717	1.17537	NC	NC	NC	NC
mmu-miR-133a	mmu-mir-133a-1	Pou5f1	18999	17369397	1.16569	1.16569	1.03717	1.17537	NC	NC	NC	NC
mmu-miR-133a	mmu-mir-133a-2	Cald1	109624	19015276	1.16063	1.16063	1.03949	1.09395	NC	NC	NC	NC
mmu-miR-133a	mmu-mir-133a-1	Cald1	109624	19015276	1.16569	1.16569	1.03949	1.09395	NC	NC	NC	NC
mmu-miR-133a	mmu-mir-133a-2	Pitx3	18742	20056941	1.16063	1.16063	1.04043	1.18736	NC	NC	NC	NC
mmu-miR-133a	mmu-mir-133a-1	Pitx3	18742	20056941	1.16569	1.16569	1.04043	1.18736	NC	NC	NC	NC
mmu-miR-133a	mmu-mir-133a-2	Nppa	230899	19726871	1.16063	1.16063	1.04144	1.22628	NC	NC	NC	NC
mmu-miR-133a	mmu-mir-133a-2	Nppa	230899	20013939	1.16063	1.16063	1.04144	1.22628	NC	NC	NC	NC
mmu-miR-133a	mmu-mir-133a-2	Nppa	230899	19015276	1.16063	1.16063	1.04144	1.22628	NC	NC	NC	NC
mmu-miR-133a	mmu-mir-133a-1	Nppa	230899	19726871	1.16569	1.16569	1.04144	1.22628	NC	NC	NC	NC
mmu-miR-133a	mmu-mir-133a-1	Nppa	230899	20013939	1.16569	1.16569	1.04144	1.22628	NC	NC	NC	NC
mmu-miR-133a	mmu-mir-133a-1	Nppa	230899	19015276	1.16569	1.16569	1.04144	1.22628	NC	NC	NC	NC
mmu-miR-133a	mmu-mir-133a-2	Ntrk3	18213	19179615	1.16063	1.16063	1.04297	1.08104	NC	NC	NC	NC
mmu-miR-133a	mmu-mir-133a-1	Ntrk3	18213	19179615	1.16569	1.16569	1.04297	1.08104	NC	NC	NC	NC
mmu-miR-133a	mmu-mir-133a-2	Fgf21	56636	17369397	1.16063	1.16063	1.04354	1.26978	NC	NC	NC	NC
mmu-miR-133a	mmu-mir-133a-1	Fgf21	56636	17369397	1.16569	1.16569	1.04354	1.26978	NC	NC	NC	NC
mmu-miR-133a	mmu-mir-133a-2	Cdk9	107951	19521018	1.16063	1.16063	1.04469	1.13699	NC	NC	NC	NC
mmu-miR-133a	mmu-mir-133a-1	Cdk9	107951	19521018	1.16569	1.16569	1.04469	1.13699	NC	NC	NC	NC
mmu-miR-133a	mmu-mir-133a-2	Sox2	20674	22135162	1.16063	1.16063	1.05451	1.26769	NC	NC	NC	NC
mmu-miR-133a	mmu-mir-133a-1	Sox2	20674	22135162	1.16569	1.16569	1.05451	1.26769	NC	NC	NC	NC
mmu-miR-133a	mmu-mir-133a-2	Sp1	20683	17443681	1.16063	1.16063	1.06053	1.13368	NC	NC	NC	NC
mmu-miR-133a	mmu-mir-133a-1	Sp1	20683	17443681	1.16569	1.16569	1.06053	1.13368	NC	NC	NC	NC
mmu-miR-133a	mmu-mir-133a-2	Casp9	12371	20056941	1.16063	1.16063	1.0706	1.09272	NC	NC	NC	NC
mmu-miR-133a	mmu-mir-133a-2	Casp9	12371	17715156	1.16063	1.16063	1.0706	1.09272	NC	NC	NC	NC
mmu-miR-133a	mmu-mir-133a-2	Casp9	12371	19015276	1.16063	1.16063	1.0706	1.09272	NC	NC	NC	NC
mmu-miR-133a	mmu-mir-133a-1	Casp9	12371	20056941	1.16569	1.16569	1.0706	1.09272	NC	NC	NC	NC
mmu-miR-133a	mmu-mir-133a-1	Casp9	12371	17715156	1.16569	1.16569	1.0706	1.09272	NC	NC	NC	NC
mmu-miR-133a	mmu-mir-133a-1	Casp9	12371	19015276	1.16569	1.16569	1.0706	1.09272	NC	NC	NC	NC
mmu-miR-133a	mmu-mir-133a-2	Cyp2b10	13088	22037549	1.16063	1.16063	1.07073	1.24615	NC	NC	NC	NC
mmu-miR-133a	mmu-mir-133a-1	Cyp2b10	13088	22037549	1.16569	1.16569	1.07073	1.24615	NC	NC	NC	NC
mmu-miR-133a	mmu-mir-133a-2	Pkm2	18746	18464261	1.16063	1.16063	1.07091	-1.35768	NC	NC	NC	NC
mmu-miR-133a	mmu-mir-133a-1	Pkm2	18746	18464261	1.16569	1.16569	1.07091	-1.35768	NC	NC	NC	NC
mmu-miR-133a	mmu-mir-133a-2	Myh7	140781	19726871	1.16063	1.16063	1.073	1.22998	NC	NC	NC	NC
mmu-miR-133a	mmu-mir-133a-2	Myh7	140781	19015276	1.16063	1.16063	1.073	1.22998	NC	NC	NC	NC
mmu-miR-133a	mmu-mir-133a-1	Myh7	140781	19726871	1.16569	1.16569	1.073	1.22998	NC	NC	NC	NC
mmu-miR-133a	mmu-mir-133a-1	Myh7	140781	19015276	1.16569	1.16569	1.073	1.22998	NC	NC	NC	NC
mmu-miR-133a	mmu-mir-133a-2	Rfpl4	192658	17369397	1.16063	1.16063	1.07459	1.22298	NC	NC	NC	NC
mmu-miR-133a	mmu-mir-133a-1	Rfpl4	192658	17369397	1.16569	1.16569	1.07459	1.22298	NC	NC	NC	NC
mmu-miR-133a	mmu-mir-133a-2	Krt7	110310	19378336	1.16063	1.16063	1.07885	-1.09264	NC	NC	NC	NC
mmu-miR-133a	mmu-mir-133a-1	Krt7	110310	19378336	1.16569	1.16569	1.07885	-1.09264	NC	NC	NC	NC
mmu-miR-133a	mmu-mir-133a-2	Pms2	18861	19922656	1.16063	1.16063	1.07964	1.0593	NC	NC	NC	NC
mmu-miR-133a	mmu-mir-133a-1	Pms2	18861	19922656	1.16569	1.16569	1.07964	1.0593	NC	NC	NC	NC
mmu-miR-133a	mmu-mir-133a-2	Kcnq1	16535	17443681	1.16063	1.16063	1.08036	1.22164	NC	NC	NC	NC
mmu-miR-133a	mmu-mir-133a-2	Kcnq1	16535	18711016	1.16063	1.16063	1.08036	1.22164	NC	NC	NC	NC
mmu-miR-133a	mmu-mir-133a-1	Kcnq1	16535	17443681	1.16569	1.16569	1.08036	1.22164	NC	NC	NC	NC
mmu-miR-133a	mmu-mir-133a-1	Kcnq1	16535	18711016	1.16569	1.16569	1.08036	1.22164	NC	NC	NC	NC
mmu-miR-133a	mmu-mir-133a-2	Pten	19211	20959496	1.16063	1.16063	1.08221	1.25758	NC	NC	NC	NC
mmu-miR-133a	mmu-mir-133a-1	Pten	19211	20959496	1.16569	1.16569	1.08221	1.25758	NC	NC	NC	NC
mmu-miR-133a	mmu-mir-133a-2	Kcne1	16509	17443681	1.16063	1.16063	1.08296	1.17873	NC	NC	NC	NC
mmu-miR-133a	mmu-mir-133a-1	Kcne1	16509	17443681	1.16569	1.16569	1.08296	1.17873	NC	NC	NC	NC
mmu-miR-133a	mmu-mir-133a-2	Lsamp	268890	19586368	1.16063	1.16063	1.08328	1.18685	NC	NC	NC	NC
mmu-miR-133a	mmu-mir-133a-1	Lsamp	268890	19586368	1.16569	1.16569	1.08328	1.18685	NC	NC	NC	NC
mmu-miR-133a	mmu-mir-133a-2	Zp3	22788	17369397	1.16063	1.16063	1.0855	1.35259	NC	NC	NC	NC
mmu-miR-133a	mmu-mir-133a-1	Zp3	22788	17369397	1.16569	1.16569	1.0855	1.35259	NC	NC	NC	NC
mmu-miR-133a	mmu-mir-133a-2	Dppa3	73708	17369397	1.16063	1.16063	1.08666	1.23611	NC	NC	NC	NC
mmu-miR-133a	mmu-mir-133a-1	Dppa3	73708	17369397	1.16569	1.16569	1.08666	1.23611	NC	NC	NC	NC
mmu-miR-133a	mmu-mir-133a-2	Ptbp2	56195	17210790	1.16063	1.16063	1.0891	1.11253	NC	NC	NC	NC
mmu-miR-133a	mmu-mir-133a-2	Ptbp2	56195	19015276	1.16063	1.16063	1.0891	1.11253	NC	NC	NC	NC
mmu-miR-133a	mmu-mir-133a-1	Ptbp2	56195	19015276	1.16569	1.16569	1.0891	1.11253	NC	NC	NC	NC
mmu-miR-133a	mmu-mir-133a-1	Ptbp2	56195	17210790	1.16569	1.16569	1.0891	1.11253	NC	NC	NC	NC
mmu-miR-133a	mmu-mir-133a-2	Pnp1	18950	21701775	1.16063	1.16063	1.09099	1.31246	NC	NC	NC	NC
mmu-miR-133a	mmu-mir-133a-2	Pnp1	18950	22378464	1.16063	1.16063	1.09099	1.31246	NC	NC	NC	NC
mmu-miR-133a	mmu-mir-133a-1	Pnp1	18950	21701775	1.16569	1.16569	1.09099	1.31246	NC	NC	NC	NC
mmu-miR-133a	mmu-mir-133a-1	Pnp1	18950	22378464	1.16569	1.16569	1.09099	1.31246	NC	NC	NC	NC
mmu-miR-133a	mmu-mir-133a-2	Kcnh2	16511	19015276	1.16063	1.16063	1.09112	1.26547	NC	NC	NC	NC
mmu-miR-133a	mmu-mir-133a-1	Kcnh2	16511	19015276	1.16569	1.16569	1.09112	1.26547	NC	NC	NC	NC
mmu-miR-133a	mmu-mir-133a-2	Oog4	242737	17369397	1.16063	1.16063	1.09456	1.27193	NC	NC	NC	NC
mmu-miR-133a	mmu-mir-133a-1	Oog4	242737	17369397	1.16569	1.16569	1.09456	1.27193	NC	NC	NC	NC
mmu-miR-133a	mmu-mir-133a-2	Fasl	14103	20959496	1.16063	1.16063	1.09814	1.1505	NC	NC	NC	NC
mmu-miR-133a	mmu-mir-133a-1	Fasl	14103	20959496	1.16569	1.16569	1.09814	1.1505	NC	NC	NC	NC
mmu-miR-133a	mmu-mir-133a-2	Apc	11789	19136465	1.16063	1.16063	1.09828	1.20624	NC	NC	NC	NC
mmu-miR-133a	mmu-mir-133a-1	Apc	11789	19136465	1.16569	1.16569	1.09828	1.20624	NC	NC	NC	NC
mmu-miR-133a	mmu-mir-133a-2	Cnn1	12797	19015276	1.16063	1.16063	1.09859	1.15664	NC	NC	NC	NC
mmu-miR-133a	mmu-mir-133a-1	Cnn1	12797	19015276	1.16569	1.16569	1.09859	1.15664	NC	NC	NC	NC
mmu-miR-133a	mmu-mir-133a-2	Mmp10	17384	19497108	1.16063	1.16063	1.10333	1.21034	NC	NC	NC	NC
mmu-miR-133a	mmu-mir-133a-1	Mmp10	17384	19497108	1.16569	1.16569	1.10333	1.21034	NC	NC	NC	NC
mmu-miR-133a	mmu-mir-133a-2	Ins2	16334	22842467	1.16063	1.16063	1.10344	1.15707	NC	NC	NC	NC
mmu-miR-133a	mmu-mir-133a-1	Ins2	16334	22842467	1.16569	1.16569	1.10344	1.15707	NC	NC	NC	NC
mmu-miR-133a	mmu-mir-133a-2	Runx2	12393	18784367	1.16063	1.16063	1.10396	1.28262	NC	NC	NC	NC
mmu-miR-133a	mmu-mir-133a-2	Runx2	12393	20056941	1.16063	1.16063	1.10396	1.28262	NC	NC	NC	NC
mmu-miR-133a	mmu-mir-133a-1	Runx2	12393	20056941	1.16569	1.16569	1.10396	1.28262	NC	NC	NC	NC
mmu-miR-133a	mmu-mir-133a-1	Runx2	12393	18784367	1.16569	1.16569	1.10396	1.28262	NC	NC	NC	NC
mmu-miR-133a	mmu-mir-133a-2	Ucp1	22227	18937285	1.16063	1.16063	1.10498	1.17977	NC	NC	NC	NC
mmu-miR-133a	mmu-mir-133a-1	Ucp1	22227	18937285	1.16569	1.16569	1.10498	1.17977	NC	NC	NC	NC
mmu-miR-133a	mmu-mir-133a-2	Gja3	14611	22374218	1.16063	1.16063	1.1065	1.21158	NC	NC	NC	NC
mmu-miR-133a	mmu-mir-133a-1	Gja3	14611	22374218	1.16569	1.16569	1.1065	1.21158	NC	NC	NC	NC
mmu-miR-133a	mmu-mir-133a-2	Med13	327987	19726871	1.16063	1.16063	1.1067	1.19551	NC	NC	NC	NC
mmu-miR-133a	mmu-mir-133a-1	Med13	327987	19726871	1.16569	1.16569	1.1067	1.19551	NC	NC	NC	NC
mmu-miR-133a	mmu-mir-133a-2	Scpep1	74617	21030712	1.16063	1.16063	1.10735	1.32348	NC	NC	NC	NC
mmu-miR-133a	mmu-mir-133a-1	Scpep1	74617	21030712	1.16569	1.16569	1.10735	1.32348	NC	NC	NC	NC
mmu-miR-133a	mmu-mir-133a-2	H1foo	171506	17369397	1.16063	1.16063	1.11073	1.29851	NC	NC	NC	NC
mmu-miR-133a	mmu-mir-133a-1	H1foo	171506	17369397	1.16569	1.16569	1.11073	1.29851	NC	NC	NC	NC
mmu-miR-133a	mmu-mir-133a-2	Npy	109648	19586368	1.16063	1.16063	1.11112	1.26	NC	NC	NC	NC
mmu-miR-133a	mmu-mir-133a-1	Npy	109648	19586368	1.16569	1.16569	1.11112	1.26	NC	NC	NC	NC
mmu-miR-133a	mmu-mir-133a-2	Bcl2l11	12125	19136465	1.16063	1.16063	1.11414	1.07178	NC	NC	NC	NC
mmu-miR-133a	mmu-mir-133a-1	Bcl2l11	12125	19136465	1.16569	1.16569	1.11414	1.07178	NC	NC	NC	NC
mmu-miR-133a	mmu-mir-133a-2	Gja5	14613	19726871	1.16063	1.16063	1.11684	1.21537	NC	NC	NC	NC
mmu-miR-133a	mmu-mir-133a-2	Gja5	14613	18256189	1.16063	1.16063	1.11684	1.21537	NC	NC	NC	NC
mmu-miR-133a	mmu-mir-133a-1	Gja5	14613	19726871	1.16569	1.16569	1.11684	1.21537	NC	NC	NC	NC
mmu-miR-133a	mmu-mir-133a-1	Gja5	14613	18256189	1.16569	1.16569	1.11684	1.21537	NC	NC	NC	NC
mmu-miR-133a	mmu-mir-133a-2	Kcnip2	80906	19893015	1.16063	1.16063	1.11932	1.29823	NC	NC	NC	NC
mmu-miR-133a	mmu-mir-133a-1	Kcnip2	80906	19893015	1.16569	1.16569	1.11932	1.29823	NC	NC	NC	NC
mmu-miR-133a	mmu-mir-133a-2	Lin28	83557	20413612	1.16063	1.16063	1.1372	1.27884	NC	NC	NC	NC
mmu-miR-133a	mmu-mir-133a-2	Lin28	83557	21827279	1.16063	1.16063	1.1372	1.27884	NC	NC	NC	NC
mmu-miR-133a	mmu-mir-133a-1	Lin28	83557	21827279	1.16569	1.16569	1.1372	1.27884	NC	NC	NC	NC
mmu-miR-133a	mmu-mir-133a-1	Lin28	83557	20413612	1.16569	1.16569	1.1372	1.27884	NC	NC	NC	NC
mmu-miR-133a	mmu-mir-133a-2	Mstn	17700	19726871	1.16063	1.16063	1.13735	1.33171	NC	NC	NC	NC
mmu-miR-133a	mmu-mir-133a-1	Mstn	17700	19726871	1.16569	1.16569	1.13735	1.33171	NC	NC	NC	NC
mmu-miR-133a	mmu-mir-133a-2	Ccnb2	12442	17369397	1.16063	1.16063	1.13796	1.20062	NC	NC	NC	NC
mmu-miR-133a	mmu-mir-133a-1	Ccnb2	12442	17369397	1.16569	1.16569	1.13796	1.20062	NC	NC	NC	NC
mmu-miR-133a	mmu-mir-133a-2	Casp3	12367	21445862	1.16063	1.16063	1.14083	1.18676	NC	NC	NC	NC
mmu-miR-133a	mmu-mir-133a-1	Casp3	12367	21445862	1.16569	1.16569	1.14083	1.18676	NC	NC	NC	NC
mmu-miR-133a	mmu-mir-133a-2	Myod1	17927	17459947	1.16063	1.16063	1.14907	1.25525	NC	NC	NC	NC
mmu-miR-133a	mmu-mir-133a-2	Myod1	17927	19754672	1.16063	1.16063	1.14907	1.25525	NC	NC	NC	NC
mmu-miR-133a	mmu-mir-133a-1	Myod1	17927	17459947	1.16569	1.16569	1.14907	1.25525	NC	NC	NC	NC
mmu-miR-133a	mmu-mir-133a-1	Myod1	17927	19754672	1.16569	1.16569	1.14907	1.25525	NC	NC	NC	NC
mmu-miR-133a	mmu-mir-133a-2	Hand2	15111	20974915	1.16063	1.16063	1.1497	1.20565	NC	NC	NC	NC
mmu-miR-133a	mmu-mir-133a-1	Hand2	15111	20974915	1.16569	1.16569	1.1497	1.20565	NC	NC	NC	NC
mmu-miR-133a	mmu-mir-133a-2	Mos	17451	17369397	1.16063	1.16063	1.15647	1.26219	NC	NC	NC	NC
mmu-miR-133a	mmu-mir-133a-1	Mos	17451	17369397	1.16569	1.16569	1.15647	1.26219	NC	NC	NC	NC
mmu-miR-133a	mmu-mir-133a-2	Ccnd2	12444	19015276	1.16063	1.16063	1.16231	1.1055	NC	NC	NC	NC
mmu-miR-133a	mmu-mir-133a-2	Ccnd2	12444	20056941	1.16063	1.16063	1.16231	1.1055	NC	NC	NC	NC
mmu-miR-133a	mmu-mir-133a-1	Ccnd2	12444	19015276	1.16569	1.16569	1.16231	1.1055	NC	NC	NC	NC
mmu-miR-133a	mmu-mir-133a-1	Ccnd2	12444	20056941	1.16569	1.16569	1.16231	1.1055	NC	NC	NC	NC
mmu-miR-133a	mmu-mir-133a-2	Nanog	71950	22135162	1.16063	1.16063	1.16733	1.32871	NC	NC	NC	NC
mmu-miR-133a	mmu-mir-133a-1	Nanog	71950	22135162	1.16569	1.16569	1.16733	1.32871	NC	NC	NC	NC
mmu-miR-133a	mmu-mir-133a-2	Sycp3	20962	17369397	1.16063	1.16063	1.17258	1.31737	NC	NC	NC	NC
mmu-miR-133a	mmu-mir-133a-1	Sycp3	20962	17369397	1.16569	1.16569	1.17258	1.31737	NC	NC	NC	NC
mmu-miR-133a	mmu-mir-133a-2	Ifng	15978	20520763	1.16063	1.16063	1.18559	1.25724	NC	NC	NC	NC
mmu-miR-133a	mmu-mir-133a-1	Ifng	15978	20520763	1.16569	1.16569	1.18559	1.25724	NC	NC	NC	NC
mmu-miR-133a	mmu-mir-133a-2	Cdh1	12550	19559694	1.16063	1.16063	1.19214	1.31269	NC	NC	NC	NC
mmu-miR-133a	mmu-mir-133a-1	Cdh1	12550	19559694	1.16569	1.16569	1.19214	1.31269	NC	NC	NC	NC
mmu-miR-133a	mmu-mir-133a-2	Ccnb1	268697	19015276	1.16063	1.16063	1.19245	1.16856	NC	NC	NC	NC
mmu-miR-133a	mmu-mir-133a-1	Ccnb1	268697	19015276	1.16569	1.16569	1.19245	1.16856	NC	NC	NC	NC
mmu-miR-133a	mmu-mir-133a-2	Kcnj2	16518	17401374	1.16063	1.16063	1.1938	1.16807	NC	NC	NC	NC
mmu-miR-133a	mmu-mir-133a-1	Kcnj2	16518	17401374	1.16569	1.16569	1.1938	1.16807	NC	NC	NC	NC
mmu-miR-133a	mmu-mir-133a-2	Calm1	12315	19188439	1.16063	1.16063	1.19995	1.26677	NC	NC	NC	NC
mmu-miR-133a	mmu-mir-133a-1	Calm1	12315	19188439	1.16569	1.16569	1.19995	1.26677	NC	NC	NC	NC
mmu-miR-133a	mmu-mir-133a-2	Bcl2	12043	20959496	1.16063	1.16063	1.20901	1.07928	NC	NC	NC	NC
mmu-miR-133a	mmu-mir-133a-1	Bcl2	12043	20959496	1.16569	1.16569	1.20901	1.07928	NC	NC	NC	NC
mmu-miR-133a#	mmu-mir-133a-2	Fgf10	14165	19559694	1.16063	1.16063	-1.9358	-1.99011	NC	NC	NC	NC
mmu-miR-133a#	mmu-mir-133a-1	Fgf10	14165	19559694	1.16569	1.16569	-1.9358	-1.99011	NC	NC	NC	NC
mmu-miR-133a#	mmu-mir-133a-2	Vcl	22330	18256189	1.16063	1.16063	-1.54697	-2.41214	NC	NC	NC	Down
mmu-miR-133a#	mmu-mir-133a-1	Vcl	22330	18256189	1.16569	1.16569	-1.54697	-2.41214	NC	NC	NC	Down
mmu-miR-133a#	mmu-mir-133a-2	Ctdspl	69274	17369397	1.16063	1.16063	-1.39693	-1.52353	NC	NC	NC	NC
mmu-miR-133a#	mmu-mir-133a-1	Ctdspl	69274	17369397	1.16569	1.16569	-1.39693	-1.52353	NC	NC	NC	NC
mmu-miR-133a#	mmu-mir-133a-2	Pa2g4	18813	22374218	1.16063	1.16063	-1.38671	-1.30375	NC	NC	NC	NC
mmu-miR-133a#	mmu-mir-133a-1	Pa2g4	18813	22374218	1.16569	1.16569	-1.38671	-1.30375	NC	NC	NC	NC
mmu-miR-133a#	mmu-mir-133a-2	Gja1	14609	17401374	1.16063	1.16063	-1.35807	-1.90638	NC	NC	NC	NC
mmu-miR-133a#	mmu-mir-133a-2	Gja1	14609	18256189	1.16063	1.16063	-1.35807	-1.90638	NC	NC	NC	NC
mmu-miR-133a#	mmu-mir-133a-2	Gja1	14609	19726871	1.16063	1.16063	-1.35807	-1.90638	NC	NC	NC	NC
mmu-miR-133a#	mmu-mir-133a-1	Gja1	14609	17401374	1.16569	1.16569	-1.35807	-1.90638	NC	NC	NC	NC
mmu-miR-133a#	mmu-mir-133a-1	Gja1	14609	18256189	1.16569	1.16569	-1.35807	-1.90638	NC	NC	NC	NC
mmu-miR-133a#	mmu-mir-133a-1	Gja1	14609	19726871	1.16569	1.16569	-1.35807	-1.90638	NC	NC	NC	NC
mmu-miR-133a#	mmu-mir-133a-2	Mt1	17748	17369397	1.16063	1.16063	-1.33198	1.81778	NC	NC	NC	NC
mmu-miR-133a#	mmu-mir-133a-1	Mt1	17748	17369397	1.16569	1.16569	-1.33198	1.81778	NC	NC	NC	NC
mmu-miR-133a#	mmu-mir-133a-2	Ccnd1	12443	19015276	1.16063	1.16063	-1.31722	-2.64257	NC	NC	NC	Down
mmu-miR-133a#	mmu-mir-133a-1	Ccnd1	12443	19015276	1.16569	1.16569	-1.31722	-2.64257	NC	NC	NC	Down
mmu-miR-133a#	mmu-mir-133a-2	Srf	20807	18371447	1.16063	1.16063	-1.28826	-1.43101	NC	NC	NC	NC
mmu-miR-133a#	mmu-mir-133a-2	Srf	20807	16380711	1.16063	1.16063	-1.28826	-1.43101	NC	NC	NC	NC
mmu-miR-133a#	mmu-mir-133a-2	Srf	20807	17344217	1.16063	1.16063	-1.28826	-1.43101	NC	NC	NC	NC
mmu-miR-133a#	mmu-mir-133a-2	Srf	20807	19015276	1.16063	1.16063	-1.28826	-1.43101	NC	NC	NC	NC
mmu-miR-133a#	mmu-mir-133a-2	Srf	20807	21586423	1.16063	1.16063	-1.28826	-1.43101	NC	NC	NC	NC
mmu-miR-133a#	mmu-mir-133a-1	Srf	20807	16380711	1.16569	1.16569	-1.28826	-1.43101	NC	NC	NC	NC
mmu-miR-133a#	mmu-mir-133a-1	Srf	20807	17344217	1.16569	1.16569	-1.28826	-1.43101	NC	NC	NC	NC
mmu-miR-133a#	mmu-mir-133a-1	Srf	20807	19015276	1.16569	1.16569	-1.28826	-1.43101	NC	NC	NC	NC
mmu-miR-133a#	mmu-mir-133a-1	Srf	20807	21586423	1.16569	1.16569	-1.28826	-1.43101	NC	NC	NC	NC
mmu-miR-133a#	mmu-mir-133a-1	Srf	20807	18371447	1.16569	1.16569	-1.28826	-1.43101	NC	NC	NC	NC
mmu-miR-133a#	mmu-mir-133a-2	Hspd1	15510	20959496	1.16063	1.16063	-1.28269	-1.52565	NC	NC	NC	NC
mmu-miR-133a#	mmu-mir-133a-1	Hspd1	15510	20959496	1.16569	1.16569	-1.28269	-1.52565	NC	NC	NC	NC
mmu-miR-133a#	mmu-mir-133a-2	Nfatc4	73181	20173049	1.16063	1.16063	-1.27129	-1.4361	NC	NC	NC	NC
mmu-miR-133a#	mmu-mir-133a-1	Nfatc4	73181	20173049	1.16569	1.16569	-1.27129	-1.4361	NC	NC	NC	NC
mmu-miR-133a#	mmu-mir-133a-2	Manba	110173	22713175	1.16063	1.16063	-1.26356	-1.44322	NC	NC	NC	NC
mmu-miR-133a#	mmu-mir-133a-1	Manba	110173	22713175	1.16569	1.16569	-1.26356	-1.44322	NC	NC	NC	NC
mmu-miR-133a#	mmu-mir-133a-2	Stat3	20848	19559694	1.16063	1.16063	-1.25862	-1.20035	NC	NC	NC	NC
mmu-miR-133a#	mmu-mir-133a-1	Stat3	20848	19559694	1.16569	1.16569	-1.25862	-1.20035	NC	NC	NC	NC
mmu-miR-133a#	mmu-mir-133a-2	Tpm1	22003	18256189	1.16063	1.16063	-1.20732	-1.31147	NC	NC	NC	NC
mmu-miR-133a#	mmu-mir-133a-1	Tpm1	22003	18256189	1.16569	1.16569	-1.20732	-1.31147	NC	NC	NC	NC
mmu-miR-133a#	mmu-mir-133a-2	Hspb6	243912	20959496	1.16063	1.16063	-1.20709	-1.1759	NC	NC	NC	NC
mmu-miR-133a#	mmu-mir-133a-1	Hspb6	243912	20959496	1.16569	1.16569	-1.20709	-1.1759	NC	NC	NC	NC
mmu-miR-133a#	mmu-mir-133a-2	Egfr	13649	22407299	1.16063	1.16063	-1.2	-1.49016	NC	NC	NC	NC
mmu-miR-133a#	mmu-mir-133a-1	Egfr	13649	22407299	1.16569	1.16569	-1.2	-1.49016	NC	NC	NC	NC
mmu-miR-133a#	mmu-mir-133a-2	Mbp	17196	20215419	1.16063	1.16063	-1.1976	-1.28043	NC	NC	NC	NC
mmu-miR-133a#	mmu-mir-133a-1	Mbp	17196	20215419	1.16569	1.16569	-1.1976	-1.28043	NC	NC	NC	NC
mmu-miR-133a#	mmu-mir-133a-2	Ptbp1	19205	17210790	1.16063	1.16063	-1.18327	-1.60198	NC	NC	NC	NC
mmu-miR-133a#	mmu-mir-133a-1	Ptbp1	19205	17210790	1.16569	1.16569	-1.18327	-1.60198	NC	NC	NC	NC
mmu-miR-133a#	mmu-mir-133a-2	Whsc2	24116	19015276	1.16063	1.16063	-1.14679	-1.18606	NC	NC	NC	NC
mmu-miR-133a#	mmu-mir-133a-2	Whsc2	24116	17468766	1.16063	1.16063	-1.14679	-1.18606	NC	NC	NC	NC
mmu-miR-133a#	mmu-mir-133a-2	Whsc2	24116	21586423	1.16063	1.16063	-1.14679	-1.18606	NC	NC	NC	NC
mmu-miR-133a#	mmu-mir-133a-1	Whsc2	24116	21586423	1.16569	1.16569	-1.14679	-1.18606	NC	NC	NC	NC
mmu-miR-133a#	mmu-mir-133a-1	Whsc2	24116	19015276	1.16569	1.16569	-1.14679	-1.18606	NC	NC	NC	NC
mmu-miR-133a#	mmu-mir-133a-1	Whsc2	24116	17468766	1.16569	1.16569	-1.14679	-1.18606	NC	NC	NC	NC
mmu-miR-133a#	mmu-mir-133a-2	Smad5	17129	18784367	1.16063	1.16063	-1.1167	-1.22334	NC	NC	NC	NC
mmu-miR-133a#	mmu-mir-133a-1	Smad5	17129	18784367	1.16569	1.16569	-1.1167	-1.22334	NC	NC	NC	NC
mmu-miR-133a#	mmu-mir-133a-2	Ifitm3	66141	17369397	1.16063	1.16063	-1.11656	-1.27586	NC	NC	NC	NC
mmu-miR-133a#	mmu-mir-133a-1	Ifitm3	66141	17369397	1.16569	1.16569	-1.11656	-1.27586	NC	NC	NC	NC
mmu-miR-133a#	mmu-mir-133a-2	Dicer1	192119	17369397	1.16063	1.16063	-1.10268	-1.41805	NC	NC	NC	NC
mmu-miR-133a#	mmu-mir-133a-2	Dicer1	192119	18256189	1.16063	1.16063	-1.10268	-1.41805	NC	NC	NC	NC
mmu-miR-133a#	mmu-mir-133a-1	Dicer1	192119	18256189	1.16569	1.16569	-1.10268	-1.41805	NC	NC	NC	NC
mmu-miR-133a#	mmu-mir-133a-1	Dicer1	192119	17369397	1.16569	1.16569	-1.10268	-1.41805	NC	NC	NC	NC
mmu-miR-133a#	mmu-mir-133a-2	Pdcd4	18569	20959496	1.16063	1.16063	-1.09174	-1.08449	NC	NC	NC	NC
mmu-miR-133a#	mmu-mir-133a-1	Pdcd4	18569	20959496	1.16569	1.16569	-1.09174	-1.08449	NC	NC	NC	NC
mmu-miR-133a#	mmu-mir-133a-2	Hprt1	15452	17369397	1.16063	1.16063	-1.0863	-1.06783	NC	NC	NC	NC
mmu-miR-133a#	mmu-mir-133a-1	Hprt1	15452	17369397	1.16569	1.16569	-1.0863	-1.06783	NC	NC	NC	NC
mmu-miR-133a#	mmu-mir-133a-2	Mib1	225164	19015276	1.16063	1.16063	-1.08565	1.25835	NC	NC	NC	NC
mmu-miR-133a#	mmu-mir-133a-1	Mib1	225164	19015276	1.16569	1.16569	-1.08565	1.25835	NC	NC	NC	NC
mmu-miR-133a#	mmu-mir-133a-2	Mapk14	26416	19559694	1.16063	1.16063	-1.07684	-1.08869	NC	NC	NC	NC
mmu-miR-133a#	mmu-mir-133a-1	Mapk14	26416	19559694	1.16569	1.16569	-1.07684	-1.08869	NC	NC	NC	NC
mmu-miR-133a#	mmu-mir-133a-2	Myh6	17888	19726871	1.16063	1.16063	-1.07623	1.04071	NC	NC	NC	NC
mmu-miR-133a#	mmu-mir-133a-1	Myh6	17888	19726871	1.16569	1.16569	-1.07623	1.04071	NC	NC	NC	NC
mmu-miR-133a#	mmu-mir-133a-2	Slc2a4	20528	19720047	1.16063	1.16063	-1.06406	1.03817	NC	NC	NC	NC
mmu-miR-133a#	mmu-mir-133a-1	Slc2a4	20528	19720047	1.16569	1.16569	-1.06406	1.03817	NC	NC	NC	NC
mmu-miR-133a#	mmu-mir-133a-2	Dnmt3b	13436	17369397	1.16063	1.16063	-1.04318	-1.08715	NC	NC	NC	NC
mmu-miR-133a#	mmu-mir-133a-1	Dnmt3b	13436	17369397	1.16569	1.16569	-1.04318	-1.08715	NC	NC	NC	NC
mmu-miR-133a#	mmu-mir-133a-2	Des	13346	18256189	1.16063	1.16063	-1.0429	1.0762	NC	NC	NC	NC
mmu-miR-133a#	mmu-mir-133a-2	Des	13346	19726871	1.16063	1.16063	-1.0429	1.0762	NC	NC	NC	NC
mmu-miR-133a#	mmu-mir-133a-1	Des	13346	18256189	1.16569	1.16569	-1.0429	1.0762	NC	NC	NC	NC
mmu-miR-133a#	mmu-mir-133a-1	Des	13346	19726871	1.16569	1.16569	-1.0429	1.0762	NC	NC	NC	NC
mmu-miR-133a#	mmu-mir-133a-2	Camk2g	12325	17369397	1.16063	1.16063	-1.04281	-1.23324	NC	NC	NC	NC
mmu-miR-133a#	mmu-mir-133a-1	Camk2g	12325	17369397	1.16569	1.16569	-1.04281	-1.23324	NC	NC	NC	NC
mmu-miR-133a#	mmu-mir-133a-2	Cdc42	12540	17468766	1.16063	1.16063	-1.03954	-1.05908	NC	NC	NC	NC
mmu-miR-133a#	mmu-mir-133a-2	Cdc42	12540	20056941	1.16063	1.16063	-1.03954	-1.05908	NC	NC	NC	NC
mmu-miR-133a#	mmu-mir-133a-2	Cdc42	12540	19015276	1.16063	1.16063	-1.03954	-1.05908	NC	NC	NC	NC
mmu-miR-133a#	mmu-mir-133a-1	Cdc42	12540	20056941	1.16569	1.16569	-1.03954	-1.05908	NC	NC	NC	NC
mmu-miR-133a#	mmu-mir-133a-1	Cdc42	12540	19015276	1.16569	1.16569	-1.03954	-1.05908	NC	NC	NC	NC
mmu-miR-133a#	mmu-mir-133a-1	Cdc42	12540	17468766	1.16569	1.16569	-1.03954	-1.05908	NC	NC	NC	NC
mmu-miR-133a#	mmu-mir-133a-2	Acta2	11475	19015276	1.16063	1.16063	-1.03801	-1.43593	NC	NC	NC	NC
mmu-miR-133a#	mmu-mir-133a-1	Acta2	11475	19015276	1.16569	1.16569	-1.03801	-1.43593	NC	NC	NC	NC
mmu-miR-133a#	mmu-mir-133a-2	Bmp4	12159	19559694	1.16063	1.16063	-1.0349	1.12383	NC	NC	NC	NC
mmu-miR-133a#	mmu-mir-133a-1	Bmp4	12159	19559694	1.16569	1.16569	-1.0349	1.12383	NC	NC	NC	NC
mmu-miR-133a#	mmu-mir-133a-2	Bak1	12018	19426523	1.16063	1.16063	-1.03319	1.04453	NC	NC	NC	NC
mmu-miR-133a#	mmu-mir-133a-1	Bak1	12018	19426523	1.16569	1.16569	-1.03319	1.04453	NC	NC	NC	NC
mmu-miR-133a#	mmu-mir-133a-2	Tagln2	21346	19015276	1.16063	1.16063	-1.02406	-1.62662	NC	NC	NC	NC
mmu-miR-133a#	mmu-mir-133a-1	Tagln2	21346	19015276	1.16569	1.16569	-1.02406	-1.62662	NC	NC	NC	NC
mmu-miR-133a#	mmu-mir-133a-2	Ccne1	12447	17369397	1.16063	1.16063	-1.01669	1.10332	NC	NC	NC	NC
mmu-miR-133a#	mmu-mir-133a-1	Ccne1	12447	17369397	1.16569	1.16569	-1.01669	1.10332	NC	NC	NC	NC
mmu-miR-133a#	mmu-mir-133a-2	Klf15	66277	19720047	1.16063	1.16063	1.00854	1.14584	NC	NC	NC	NC
mmu-miR-133a#	mmu-mir-133a-1	Klf15	66277	19720047	1.16569	1.16569	1.00854	1.14584	NC	NC	NC	NC
mmu-miR-133a#	mmu-mir-133a-2	Cpeb1	12877	17369397	1.16063	1.16063	1.01452	1.19976	NC	NC	NC	NC
mmu-miR-133a#	mmu-mir-133a-1	Cpeb1	12877	17369397	1.16569	1.16569	1.01452	1.19976	NC	NC	NC	NC
mmu-miR-133a#	mmu-mir-133a-2	Nppb	18158	19015276	1.16063	1.16063	1.02494	1.1683	NC	NC	NC	NC
mmu-miR-133a#	mmu-mir-133a-1	Nppb	18158	19015276	1.16569	1.16569	1.02494	1.1683	NC	NC	NC	NC
mmu-miR-133a#	mmu-mir-133a-2	H2afx	15270	17369397	1.16063	1.16063	1.02605	-1.13458	NC	NC	NC	NC
mmu-miR-133a#	mmu-mir-133a-1	H2afx	15270	17369397	1.16569	1.16569	1.02605	-1.13458	NC	NC	NC	NC
mmu-miR-133a#	mmu-mir-133a-2	H2afz	51788	17369397	1.16063	1.16063	1.0351	1.41689	NC	NC	NC	NC
mmu-miR-133a#	mmu-mir-133a-1	H2afz	51788	17369397	1.16569	1.16569	1.0351	1.41689	NC	NC	NC	NC
mmu-miR-133a#	mmu-mir-133a-2	Pou5f1	18999	22135162	1.16063	1.16063	1.03717	1.17537	NC	NC	NC	NC
mmu-miR-133a#	mmu-mir-133a-2	Pou5f1	18999	17369397	1.16063	1.16063	1.03717	1.17537	NC	NC	NC	NC
mmu-miR-133a#	mmu-mir-133a-1	Pou5f1	18999	17369397	1.16569	1.16569	1.03717	1.17537	NC	NC	NC	NC
mmu-miR-133a#	mmu-mir-133a-1	Pou5f1	18999	22135162	1.16569	1.16569	1.03717	1.17537	NC	NC	NC	NC
mmu-miR-133a#	mmu-mir-133a-2	Cald1	109624	19015276	1.16063	1.16063	1.03949	1.09395	NC	NC	NC	NC
mmu-miR-133a#	mmu-mir-133a-1	Cald1	109624	19015276	1.16569	1.16569	1.03949	1.09395	NC	NC	NC	NC
mmu-miR-133a#	mmu-mir-133a-2	Pitx3	18742	20056941	1.16063	1.16063	1.04043	1.18736	NC	NC	NC	NC
mmu-miR-133a#	mmu-mir-133a-1	Pitx3	18742	20056941	1.16569	1.16569	1.04043	1.18736	NC	NC	NC	NC
mmu-miR-133a#	mmu-mir-133a-2	Nppa	230899	19015276	1.16063	1.16063	1.04144	1.22628	NC	NC	NC	NC
mmu-miR-133a#	mmu-mir-133a-2	Nppa	230899	19726871	1.16063	1.16063	1.04144	1.22628	NC	NC	NC	NC
mmu-miR-133a#	mmu-mir-133a-1	Nppa	230899	19015276	1.16569	1.16569	1.04144	1.22628	NC	NC	NC	NC
mmu-miR-133a#	mmu-mir-133a-1	Nppa	230899	19726871	1.16569	1.16569	1.04144	1.22628	NC	NC	NC	NC
mmu-miR-133a#	mmu-mir-133a-2	Fgf21	56636	17369397	1.16063	1.16063	1.04354	1.26978	NC	NC	NC	NC
mmu-miR-133a#	mmu-mir-133a-1	Fgf21	56636	17369397	1.16569	1.16569	1.04354	1.26978	NC	NC	NC	NC
mmu-miR-133a#	mmu-mir-133a-2	Cdk9	107951	19521018	1.16063	1.16063	1.04469	1.13699	NC	NC	NC	NC
mmu-miR-133a#	mmu-mir-133a-1	Cdk9	107951	19521018	1.16569	1.16569	1.04469	1.13699	NC	NC	NC	NC
mmu-miR-133a#	mmu-mir-133a-2	Sox2	20674	22135162	1.16063	1.16063	1.05451	1.26769	NC	NC	NC	NC
mmu-miR-133a#	mmu-mir-133a-1	Sox2	20674	22135162	1.16569	1.16569	1.05451	1.26769	NC	NC	NC	NC
mmu-miR-133a#	mmu-mir-133a-2	Sp1	20683	17443681	1.16063	1.16063	1.06053	1.13368	NC	NC	NC	NC
mmu-miR-133a#	mmu-mir-133a-1	Sp1	20683	17443681	1.16569	1.16569	1.06053	1.13368	NC	NC	NC	NC
mmu-miR-133a#	mmu-mir-133a-2	Casp9	12371	19015276	1.16063	1.16063	1.0706	1.09272	NC	NC	NC	NC
mmu-miR-133a#	mmu-mir-133a-2	Casp9	12371	17715156	1.16063	1.16063	1.0706	1.09272	NC	NC	NC	NC
mmu-miR-133a#	mmu-mir-133a-2	Casp9	12371	20056941	1.16063	1.16063	1.0706	1.09272	NC	NC	NC	NC
mmu-miR-133a#	mmu-mir-133a-1	Casp9	12371	17715156	1.16569	1.16569	1.0706	1.09272	NC	NC	NC	NC
mmu-miR-133a#	mmu-mir-133a-1	Casp9	12371	20056941	1.16569	1.16569	1.0706	1.09272	NC	NC	NC	NC
mmu-miR-133a#	mmu-mir-133a-1	Casp9	12371	19015276	1.16569	1.16569	1.0706	1.09272	NC	NC	NC	NC
mmu-miR-133a#	mmu-mir-133a-2	Myh7	140781	19726871	1.16063	1.16063	1.073	1.22998	NC	NC	NC	NC
mmu-miR-133a#	mmu-mir-133a-2	Myh7	140781	19015276	1.16063	1.16063	1.073	1.22998	NC	NC	NC	NC
mmu-miR-133a#	mmu-mir-133a-1	Myh7	140781	19015276	1.16569	1.16569	1.073	1.22998	NC	NC	NC	NC
mmu-miR-133a#	mmu-mir-133a-1	Myh7	140781	19726871	1.16569	1.16569	1.073	1.22998	NC	NC	NC	NC
mmu-miR-133a#	mmu-mir-133a-2	Rfpl4	192658	17369397	1.16063	1.16063	1.07459	1.22298	NC	NC	NC	NC
mmu-miR-133a#	mmu-mir-133a-1	Rfpl4	192658	17369397	1.16569	1.16569	1.07459	1.22298	NC	NC	NC	NC
mmu-miR-133a#	mmu-mir-133a-2	Kcnq1	16535	17443681	1.16063	1.16063	1.08036	1.22164	NC	NC	NC	NC
mmu-miR-133a#	mmu-mir-133a-1	Kcnq1	16535	17443681	1.16569	1.16569	1.08036	1.22164	NC	NC	NC	NC
mmu-miR-133a#	mmu-mir-133a-2	Pten	19211	20959496	1.16063	1.16063	1.08221	1.25758	NC	NC	NC	NC
mmu-miR-133a#	mmu-mir-133a-1	Pten	19211	20959496	1.16569	1.16569	1.08221	1.25758	NC	NC	NC	NC
mmu-miR-133a#	mmu-mir-133a-2	Kcne1	16509	17443681	1.16063	1.16063	1.08296	1.17873	NC	NC	NC	NC
mmu-miR-133a#	mmu-mir-133a-1	Kcne1	16509	17443681	1.16569	1.16569	1.08296	1.17873	NC	NC	NC	NC
mmu-miR-133a#	mmu-mir-133a-2	Lsamp	268890	19586368	1.16063	1.16063	1.08328	1.18685	NC	NC	NC	NC
mmu-miR-133a#	mmu-mir-133a-1	Lsamp	268890	19586368	1.16569	1.16569	1.08328	1.18685	NC	NC	NC	NC
mmu-miR-133a#	mmu-mir-133a-2	Zp3	22788	17369397	1.16063	1.16063	1.0855	1.35259	NC	NC	NC	NC
mmu-miR-133a#	mmu-mir-133a-1	Zp3	22788	17369397	1.16569	1.16569	1.0855	1.35259	NC	NC	NC	NC
mmu-miR-133a#	mmu-mir-133a-2	Dppa3	73708	17369397	1.16063	1.16063	1.08666	1.23611	NC	NC	NC	NC
mmu-miR-133a#	mmu-mir-133a-1	Dppa3	73708	17369397	1.16569	1.16569	1.08666	1.23611	NC	NC	NC	NC
mmu-miR-133a#	mmu-mir-133a-2	Ptbp2	56195	17210790	1.16063	1.16063	1.0891	1.11253	NC	NC	NC	NC
mmu-miR-133a#	mmu-mir-133a-2	Ptbp2	56195	19015276	1.16063	1.16063	1.0891	1.11253	NC	NC	NC	NC
mmu-miR-133a#	mmu-mir-133a-1	Ptbp2	56195	17210790	1.16569	1.16569	1.0891	1.11253	NC	NC	NC	NC
mmu-miR-133a#	mmu-mir-133a-1	Ptbp2	56195	19015276	1.16569	1.16569	1.0891	1.11253	NC	NC	NC	NC
mmu-miR-133a#	mmu-mir-133a-2	Pnp1	18950	22378464	1.16063	1.16063	1.09099	1.31246	NC	NC	NC	NC
mmu-miR-133a#	mmu-mir-133a-1	Pnp1	18950	22378464	1.16569	1.16569	1.09099	1.31246	NC	NC	NC	NC
mmu-miR-133a#	mmu-mir-133a-2	Kcnh2	16511	19015276	1.16063	1.16063	1.09112	1.26547	NC	NC	NC	NC
mmu-miR-133a#	mmu-mir-133a-1	Kcnh2	16511	19015276	1.16569	1.16569	1.09112	1.26547	NC	NC	NC	NC
mmu-miR-133a#	mmu-mir-133a-2	Oog4	242737	17369397	1.16063	1.16063	1.09456	1.27193	NC	NC	NC	NC
mmu-miR-133a#	mmu-mir-133a-1	Oog4	242737	17369397	1.16569	1.16569	1.09456	1.27193	NC	NC	NC	NC
mmu-miR-133a#	mmu-mir-133a-2	Fasl	14103	20959496	1.16063	1.16063	1.09814	1.1505	NC	NC	NC	NC
mmu-miR-133a#	mmu-mir-133a-1	Fasl	14103	20959496	1.16569	1.16569	1.09814	1.1505	NC	NC	NC	NC
mmu-miR-133a#	mmu-mir-133a-2	Apc	11789	19136465	1.16063	1.16063	1.09828	1.20624	NC	NC	NC	NC
mmu-miR-133a#	mmu-mir-133a-1	Apc	11789	19136465	1.16569	1.16569	1.09828	1.20624	NC	NC	NC	NC
mmu-miR-133a#	mmu-mir-133a-2	Cnn1	12797	19015276	1.16063	1.16063	1.09859	1.15664	NC	NC	NC	NC
mmu-miR-133a#	mmu-mir-133a-1	Cnn1	12797	19015276	1.16569	1.16569	1.09859	1.15664	NC	NC	NC	NC
mmu-miR-133a#	mmu-mir-133a-2	Runx2	12393	18784367	1.16063	1.16063	1.10396	1.28262	NC	NC	NC	NC
mmu-miR-133a#	mmu-mir-133a-2	Runx2	12393	20056941	1.16063	1.16063	1.10396	1.28262	NC	NC	NC	NC
mmu-miR-133a#	mmu-mir-133a-1	Runx2	12393	18784367	1.16569	1.16569	1.10396	1.28262	NC	NC	NC	NC
mmu-miR-133a#	mmu-mir-133a-1	Runx2	12393	20056941	1.16569	1.16569	1.10396	1.28262	NC	NC	NC	NC
mmu-miR-133a#	mmu-mir-133a-2	Gja3	14611	22374218	1.16063	1.16063	1.1065	1.21158	NC	NC	NC	NC
mmu-miR-133a#	mmu-mir-133a-1	Gja3	14611	22374218	1.16569	1.16569	1.1065	1.21158	NC	NC	NC	NC
mmu-miR-133a#	mmu-mir-133a-2	Med13	327987	19726871	1.16063	1.16063	1.1067	1.19551	NC	NC	NC	NC
mmu-miR-133a#	mmu-mir-133a-1	Med13	327987	19726871	1.16569	1.16569	1.1067	1.19551	NC	NC	NC	NC
mmu-miR-133a#	mmu-mir-133a-2	H1foo	171506	17369397	1.16063	1.16063	1.11073	1.29851	NC	NC	NC	NC
mmu-miR-133a#	mmu-mir-133a-1	H1foo	171506	17369397	1.16569	1.16569	1.11073	1.29851	NC	NC	NC	NC
mmu-miR-133a#	mmu-mir-133a-2	Npy	109648	19586368	1.16063	1.16063	1.11112	1.26	NC	NC	NC	NC
mmu-miR-133a#	mmu-mir-133a-1	Npy	109648	19586368	1.16569	1.16569	1.11112	1.26	NC	NC	NC	NC
mmu-miR-133a#	mmu-mir-133a-2	Bcl2l11	12125	19136465	1.16063	1.16063	1.11414	1.07178	NC	NC	NC	NC
mmu-miR-133a#	mmu-mir-133a-1	Bcl2l11	12125	19136465	1.16569	1.16569	1.11414	1.07178	NC	NC	NC	NC
mmu-miR-133a#	mmu-mir-133a-2	Gja5	14613	19726871	1.16063	1.16063	1.11684	1.21537	NC	NC	NC	NC
mmu-miR-133a#	mmu-mir-133a-2	Gja5	14613	18256189	1.16063	1.16063	1.11684	1.21537	NC	NC	NC	NC
mmu-miR-133a#	mmu-mir-133a-1	Gja5	14613	18256189	1.16569	1.16569	1.11684	1.21537	NC	NC	NC	NC
mmu-miR-133a#	mmu-mir-133a-1	Gja5	14613	19726871	1.16569	1.16569	1.11684	1.21537	NC	NC	NC	NC
mmu-miR-133a#	mmu-mir-133a-2	Lin28	83557	20413612	1.16063	1.16063	1.1372	1.27884	NC	NC	NC	NC
mmu-miR-133a#	mmu-mir-133a-1	Lin28	83557	20413612	1.16569	1.16569	1.1372	1.27884	NC	NC	NC	NC
mmu-miR-133a#	mmu-mir-133a-2	Mstn	17700	19726871	1.16063	1.16063	1.13735	1.33171	NC	NC	NC	NC
mmu-miR-133a#	mmu-mir-133a-1	Mstn	17700	19726871	1.16569	1.16569	1.13735	1.33171	NC	NC	NC	NC
mmu-miR-133a#	mmu-mir-133a-2	Ccnb2	12442	17369397	1.16063	1.16063	1.13796	1.20062	NC	NC	NC	NC
mmu-miR-133a#	mmu-mir-133a-1	Ccnb2	12442	17369397	1.16569	1.16569	1.13796	1.20062	NC	NC	NC	NC
mmu-miR-133a#	mmu-mir-133a-2	Myod1	17927	19754672	1.16063	1.16063	1.14907	1.25525	NC	NC	NC	NC
mmu-miR-133a#	mmu-mir-133a-1	Myod1	17927	19754672	1.16569	1.16569	1.14907	1.25525	NC	NC	NC	NC
mmu-miR-133a#	mmu-mir-133a-2	Hand2	15111	20974915	1.16063	1.16063	1.1497	1.20565	NC	NC	NC	NC
mmu-miR-133a#	mmu-mir-133a-1	Hand2	15111	20974915	1.16569	1.16569	1.1497	1.20565	NC	NC	NC	NC
mmu-miR-133a#	mmu-mir-133a-2	Mos	17451	17369397	1.16063	1.16063	1.15647	1.26219	NC	NC	NC	NC
mmu-miR-133a#	mmu-mir-133a-1	Mos	17451	17369397	1.16569	1.16569	1.15647	1.26219	NC	NC	NC	NC
mmu-miR-133a#	mmu-mir-133a-2	Ccnd2	12444	19015276	1.16063	1.16063	1.16231	1.1055	NC	NC	NC	NC
mmu-miR-133a#	mmu-mir-133a-2	Ccnd2	12444	20056941	1.16063	1.16063	1.16231	1.1055	NC	NC	NC	NC
mmu-miR-133a#	mmu-mir-133a-1	Ccnd2	12444	19015276	1.16569	1.16569	1.16231	1.1055	NC	NC	NC	NC
mmu-miR-133a#	mmu-mir-133a-1	Ccnd2	12444	20056941	1.16569	1.16569	1.16231	1.1055	NC	NC	NC	NC
mmu-miR-133a#	mmu-mir-133a-2	Nanog	71950	22135162	1.16063	1.16063	1.16733	1.32871	NC	NC	NC	NC
mmu-miR-133a#	mmu-mir-133a-1	Nanog	71950	22135162	1.16569	1.16569	1.16733	1.32871	NC	NC	NC	NC
mmu-miR-133a#	mmu-mir-133a-2	Sycp3	20962	17369397	1.16063	1.16063	1.17258	1.31737	NC	NC	NC	NC
mmu-miR-133a#	mmu-mir-133a-1	Sycp3	20962	17369397	1.16569	1.16569	1.17258	1.31737	NC	NC	NC	NC
mmu-miR-133a#	mmu-mir-133a-2	Cdh1	12550	19559694	1.16063	1.16063	1.19214	1.31269	NC	NC	NC	NC
mmu-miR-133a#	mmu-mir-133a-1	Cdh1	12550	19559694	1.16569	1.16569	1.19214	1.31269	NC	NC	NC	NC
mmu-miR-133a#	mmu-mir-133a-2	Ccnb1	268697	19015276	1.16063	1.16063	1.19245	1.16856	NC	NC	NC	NC
mmu-miR-133a#	mmu-mir-133a-1	Ccnb1	268697	19015276	1.16569	1.16569	1.19245	1.16856	NC	NC	NC	NC
mmu-miR-133a#	mmu-mir-133a-2	Kcnj2	16518	17401374	1.16063	1.16063	1.1938	1.16807	NC	NC	NC	NC
mmu-miR-133a#	mmu-mir-133a-1	Kcnj2	16518	17401374	1.16569	1.16569	1.1938	1.16807	NC	NC	NC	NC
mmu-miR-133a#	mmu-mir-133a-2	Calm1	12315	19188439	1.16063	1.16063	1.19995	1.26677	NC	NC	NC	NC
mmu-miR-133a#	mmu-mir-133a-1	Calm1	12315	19188439	1.16569	1.16569	1.19995	1.26677	NC	NC	NC	NC
mmu-miR-133a#	mmu-mir-133a-2	Bcl2	12043	20959496	1.16063	1.16063	1.20901	1.07928	NC	NC	NC	NC
mmu-miR-133a#	mmu-mir-133a-1	Bcl2	12043	20959496	1.16569	1.16569	1.20901	1.07928	NC	NC	NC	NC
mmu-miR-133b	mmu-mir-133b	Fgf10	14165	19559694	1.14468	1.14468	-1.9358	-1.99011	NC	NC	NC	NC
mmu-miR-133b	mmu-mir-133b	Vcl	22330	18256189	1.14468	1.14468	-1.54697	-2.41214	NC	NC	NC	Down
mmu-miR-133b	mmu-mir-133b	Ctdspl	69274	17369397	1.14468	1.14468	-1.39693	-1.52353	NC	NC	NC	NC
mmu-miR-133b	mmu-mir-133b	Pa2g4	18813	22374218	1.14468	1.14468	-1.38671	-1.30375	NC	NC	NC	NC
mmu-miR-133b	mmu-mir-133b	Gja1	14609	18256189	1.14468	1.14468	-1.35807	-1.90638	NC	NC	NC	NC
mmu-miR-133b	mmu-mir-133b	Gja1	14609	19726871	1.14468	1.14468	-1.35807	-1.90638	NC	NC	NC	NC
mmu-miR-133b	mmu-mir-133b	Gja1	14609	17401374	1.14468	1.14468	-1.35807	-1.90638	NC	NC	NC	NC
mmu-miR-133b	mmu-mir-133b	Mt1	17748	17369397	1.14468	1.14468	-1.33198	1.81778	NC	NC	NC	NC
mmu-miR-133b	mmu-mir-133b	Rb1	19645	19175831	1.14468	1.14468	-1.29014	-1.25535	NC	NC	NC	NC
mmu-miR-133b	mmu-mir-133b	Srf	20807	16380711	1.14468	1.14468	-1.28826	-1.43101	NC	NC	NC	NC
mmu-miR-133b	mmu-mir-133b	Srf	20807	18371447	1.14468	1.14468	-1.28826	-1.43101	NC	NC	NC	NC
mmu-miR-133b	mmu-mir-133b	Srf	20807	21586423	1.14468	1.14468	-1.28826	-1.43101	NC	NC	NC	NC
mmu-miR-133b	mmu-mir-133b	Srf	20807	17344217	1.14468	1.14468	-1.28826	-1.43101	NC	NC	NC	NC
mmu-miR-133b	mmu-mir-133b	Srf	20807	22975027	1.14468	1.14468	-1.28826	-1.43101	NC	NC	NC	NC
mmu-miR-133b	mmu-mir-133b	Igf1	16000	19695767	1.14468	1.14468	-1.28717	1.06021	NC	NC	NC	NC
mmu-miR-133b	mmu-mir-133b	Hspd1	15510	20959496	1.14468	1.14468	-1.28269	-1.52565	NC	NC	NC	NC
mmu-miR-133b	mmu-mir-133b	Nfatc4	73181	20173049	1.14468	1.14468	-1.27129	-1.4361	NC	NC	NC	NC
mmu-miR-133b	mmu-mir-133b	Manba	110173	22713175	1.14468	1.14468	-1.26356	-1.44322	NC	NC	NC	NC
mmu-miR-133b	mmu-mir-133b	Stat3	20848	19559694	1.14468	1.14468	-1.25862	-1.20035	NC	NC	NC	NC
mmu-miR-133b	mmu-mir-133b	Tpm1	22003	18256189	1.14468	1.14468	-1.20732	-1.31147	NC	NC	NC	NC
mmu-miR-133b	mmu-mir-133b	Hspb6	243912	20959496	1.14468	1.14468	-1.20709	-1.1759	NC	NC	NC	NC
mmu-miR-133b	mmu-mir-133b	Egfr	13649	22407299	1.14468	1.14468	-1.2	-1.49016	NC	NC	NC	NC
mmu-miR-133b	mmu-mir-133b	Mbp	17196	20215419	1.14468	1.14468	-1.1976	-1.28043	NC	NC	NC	NC
mmu-miR-133b	mmu-mir-133b	Ptbp1	19205	17210790	1.14468	1.14468	-1.18327	-1.60198	NC	NC	NC	NC
mmu-miR-133b	mmu-mir-133b	Whsc2	24116	17468766	1.14468	1.14468	-1.14679	-1.18606	NC	NC	NC	NC
mmu-miR-133b	mmu-mir-133b	Whsc2	24116	21586423	1.14468	1.14468	-1.14679	-1.18606	NC	NC	NC	NC
mmu-miR-133b	mmu-mir-133b	Vegfb	22340	21309633	1.14468	1.14468	-1.14313	-1.24096	NC	NC	NC	NC
mmu-miR-133b	mmu-mir-133b	Smad5	17129	18784367	1.14468	1.14468	-1.1167	-1.22334	NC	NC	NC	NC
mmu-miR-133b	mmu-mir-133b	Ifitm3	66141	17369397	1.14468	1.14468	-1.11656	-1.27586	NC	NC	NC	NC
mmu-miR-133b	mmu-mir-133b	Atp9a	11981	22583385	1.14468	1.14468	-1.10919	-1.01541	NC	NC	NC	NC
mmu-miR-133b	mmu-mir-133b	Dicer1	192119	17369397	1.14468	1.14468	-1.10268	-1.41805	NC	NC	NC	NC
mmu-miR-133b	mmu-mir-133b	Dicer1	192119	18256189	1.14468	1.14468	-1.10268	-1.41805	NC	NC	NC	NC
mmu-miR-133b	mmu-mir-133b	Dicer1	192119	17761882	1.14468	1.14468	-1.10268	-1.41805	NC	NC	NC	NC
mmu-miR-133b	mmu-mir-133b	Pdcd4	18569	20959496	1.14468	1.14468	-1.09174	-1.08449	NC	NC	NC	NC
mmu-miR-133b	mmu-mir-133b	Hprt1	15452	17369397	1.14468	1.14468	-1.0863	-1.06783	NC	NC	NC	NC
mmu-miR-133b	mmu-mir-133b	Hmox1	15368	21827279	1.14468	1.14468	-1.07737	-1.02106	NC	NC	NC	NC
mmu-miR-133b	mmu-mir-133b	Mapk14	26416	19559694	1.14468	1.14468	-1.07684	-1.08869	NC	NC	NC	NC
mmu-miR-133b	mmu-mir-133b	Myh6	17888	19726871	1.14468	1.14468	-1.07623	1.04071	NC	NC	NC	NC
mmu-miR-133b	mmu-mir-133b	Fblim1	74202	18711016	1.14468	1.14468	-1.06523	-1.2675	NC	NC	NC	NC
mmu-miR-133b	mmu-mir-133b	Slc2a4	20528	19720047	1.14468	1.14468	-1.06406	1.03817	NC	NC	NC	NC
mmu-miR-133b	mmu-mir-133b	Dnmt3b	13436	17369397	1.14468	1.14468	-1.04318	-1.08715	NC	NC	NC	NC
mmu-miR-133b	mmu-mir-133b	Des	13346	18256189	1.14468	1.14468	-1.0429	1.0762	NC	NC	NC	NC
mmu-miR-133b	mmu-mir-133b	Des	13346	19726871	1.14468	1.14468	-1.0429	1.0762	NC	NC	NC	NC
mmu-miR-133b	mmu-mir-133b	Camk2g	12325	17369397	1.14468	1.14468	-1.04281	-1.23324	NC	NC	NC	NC
mmu-miR-133b	mmu-mir-133b	Cdc42	12540	17468766	1.14468	1.14468	-1.03954	-1.05908	NC	NC	NC	NC
mmu-miR-133b	mmu-mir-133b	Cdc42	12540	20056941	1.14468	1.14468	-1.03954	-1.05908	NC	NC	NC	NC
mmu-miR-133b	mmu-mir-133b	Bmp4	12159	19559694	1.14468	1.14468	-1.0349	1.12383	NC	NC	NC	NC
mmu-miR-133b	mmu-mir-133b	Bak1	12018	19426523	1.14468	1.14468	-1.03319	1.04453	NC	NC	NC	NC
mmu-miR-133b	mmu-mir-133b	Ccne1	12447	17369397	1.14468	1.14468	-1.01669	1.10332	NC	NC	NC	NC
mmu-miR-133b	mmu-mir-133b	Met	17295	23229283	1.14468	1.14468	1.0062	1.19269	NC	NC	NC	NC
mmu-miR-133b	mmu-mir-133b	Klf15	66277	19720047	1.14468	1.14468	1.00854	1.14584	NC	NC	NC	NC
mmu-miR-133b	mmu-mir-133b	Cpeb1	12877	17369397	1.14468	1.14468	1.01452	1.19976	NC	NC	NC	NC
mmu-miR-133b	mmu-mir-133b	H2afx	15270	17369397	1.14468	1.14468	1.02605	-1.13458	NC	NC	NC	NC
mmu-miR-133b	mmu-mir-133b	H2afz	51788	17369397	1.14468	1.14468	1.0351	1.41689	NC	NC	NC	NC
mmu-miR-133b	mmu-mir-133b	Pou5f1	18999	22135162	1.14468	1.14468	1.03717	1.17537	NC	NC	NC	NC
mmu-miR-133b	mmu-mir-133b	Pou5f1	18999	17369397	1.14468	1.14468	1.03717	1.17537	NC	NC	NC	NC
mmu-miR-133b	mmu-mir-133b	Pitx3	18742	20056941	1.14468	1.14468	1.04043	1.18736	NC	NC	NC	NC
mmu-miR-133b	mmu-mir-133b	Pitx3	18742	17761882	1.14468	1.14468	1.04043	1.18736	NC	NC	NC	NC
mmu-miR-133b	mmu-mir-133b	Nppa	230899	19726871	1.14468	1.14468	1.04144	1.22628	NC	NC	NC	NC
mmu-miR-133b	mmu-mir-133b	Fgf21	56636	17369397	1.14468	1.14468	1.04354	1.26978	NC	NC	NC	NC
mmu-miR-133b	mmu-mir-133b	Cdk9	107951	19521018	1.14468	1.14468	1.04469	1.13699	NC	NC	NC	NC
mmu-miR-133b	mmu-mir-133b	Ins1	16333	17936263	1.14468	1.14468	1.05418	1.29052	NC	NC	NC	NC
mmu-miR-133b	mmu-mir-133b	Sox2	20674	22135162	1.14468	1.14468	1.05451	1.26769	NC	NC	NC	NC
mmu-miR-133b	mmu-mir-133b	Sp1	20683	17443681	1.14468	1.14468	1.06053	1.13368	NC	NC	NC	NC
mmu-miR-133b	mmu-mir-133b	Nkx6-1	18096	17936263	1.14468	1.14468	1.06508	1.25021	NC	NC	NC	NC
mmu-miR-133b	mmu-mir-133b	Casp9	12371	17715156	1.14468	1.14468	1.0706	1.09272	NC	NC	NC	NC
mmu-miR-133b	mmu-mir-133b	Casp9	12371	20056941	1.14468	1.14468	1.0706	1.09272	NC	NC	NC	NC
mmu-miR-133b	mmu-mir-133b	Pkm2	18746	18464261	1.14468	1.14468	1.07091	-1.35768	NC	NC	NC	NC
mmu-miR-133b	mmu-mir-133b	Nkx2-2	18088	17936263	1.14468	1.14468	1.07219	1.25035	NC	NC	NC	NC
mmu-miR-133b	mmu-mir-133b	Myh7	140781	19726871	1.14468	1.14468	1.073	1.22998	NC	NC	NC	NC
mmu-miR-133b	mmu-mir-133b	Gcg	14526	17936263	1.14468	1.14468	1.07352	1.21774	NC	NC	NC	NC
mmu-miR-133b	mmu-mir-133b	Rfpl4	192658	17369397	1.14468	1.14468	1.07459	1.22298	NC	NC	NC	NC
mmu-miR-133b	mmu-mir-133b	Krt7	110310	19378336	1.14468	1.14468	1.07885	-1.09264	NC	NC	NC	NC
mmu-miR-133b	mmu-mir-133b	Kcnq1	16535	17443681	1.14468	1.14468	1.08036	1.22164	NC	NC	NC	NC
mmu-miR-133b	mmu-mir-133b	Kcnq1	16535	18711016	1.14468	1.14468	1.08036	1.22164	NC	NC	NC	NC
mmu-miR-133b	mmu-mir-133b	Pten	19211	20959496	1.14468	1.14468	1.08221	1.25758	NC	NC	NC	NC
mmu-miR-133b	mmu-mir-133b	Pten	19211	19175831	1.14468	1.14468	1.08221	1.25758	NC	NC	NC	NC
mmu-miR-133b	mmu-mir-133b	Kcne1	16509	17443681	1.14468	1.14468	1.08296	1.17873	NC	NC	NC	NC
mmu-miR-133b	mmu-mir-133b	Lsamp	268890	19586368	1.14468	1.14468	1.08328	1.18685	NC	NC	NC	NC
mmu-miR-133b	mmu-mir-133b	Reg3g	19695	17936263	1.14468	1.14468	1.08341	1.25816	NC	NC	NC	NC
mmu-miR-133b	mmu-mir-133b	Atp9b	50771	22583385	1.14468	1.14468	1.08543	1.22822	NC	NC	NC	NC
mmu-miR-133b	mmu-mir-133b	Zp3	22788	17369397	1.14468	1.14468	1.0855	1.35259	NC	NC	NC	NC
mmu-miR-133b	mmu-mir-133b	Dppa3	73708	17369397	1.14468	1.14468	1.08666	1.23611	NC	NC	NC	NC
mmu-miR-133b	mmu-mir-133b	Ptbp2	56195	17210790	1.14468	1.14468	1.0891	1.11253	NC	NC	NC	NC
mmu-miR-133b	mmu-mir-133b	Oog4	242737	17369397	1.14468	1.14468	1.09456	1.27193	NC	NC	NC	NC
mmu-miR-133b	mmu-mir-133b	Foxa2	15376	17936263	1.14468	1.14468	1.09521	1.27412	NC	NC	NC	NC
mmu-miR-133b	mmu-mir-133b	Fasl	14103	20959496	1.14468	1.14468	1.09814	1.1505	NC	NC	NC	NC
mmu-miR-133b	mmu-mir-133b	Apc	11789	19136465	1.14468	1.14468	1.09828	1.20624	NC	NC	NC	NC
mmu-miR-133b	mmu-mir-133b	Ins2	16334	17936263	1.14468	1.14468	1.10344	1.15707	NC	NC	NC	NC
mmu-miR-133b	mmu-mir-133b	Runx2	12393	18784367	1.14468	1.14468	1.10396	1.28262	NC	NC	NC	NC
mmu-miR-133b	mmu-mir-133b	Runx2	12393	20056941	1.14468	1.14468	1.10396	1.28262	NC	NC	NC	NC
mmu-miR-133b	mmu-mir-133b	Isl1	16392	17936263	1.14468	1.14468	1.10433	1.24503	NC	NC	NC	NC
mmu-miR-133b	mmu-mir-133b	Gja3	14611	22374218	1.14468	1.14468	1.1065	1.21158	NC	NC	NC	NC
mmu-miR-133b	mmu-mir-133b	Med13	327987	19726871	1.14468	1.14468	1.1067	1.19551	NC	NC	NC	NC
mmu-miR-133b	mmu-mir-133b	Rpe	66646	23143922	1.14468	1.14468	1.10917	1.20602	NC	NC	NC	NC
mmu-miR-133b	mmu-mir-133b	Bcl2l2	12050	19654003	1.14468	1.14468	1.10999	1.12548	NC	NC	NC	NC
mmu-miR-133b	mmu-mir-133b	H1foo	171506	17369397	1.14468	1.14468	1.11073	1.29851	NC	NC	NC	NC
mmu-miR-133b	mmu-mir-133b	Npy	109648	19586368	1.14468	1.14468	1.11112	1.26	NC	NC	NC	NC
mmu-miR-133b	mmu-mir-133b	Bcl2l11	12125	19136465	1.14468	1.14468	1.11414	1.07178	NC	NC	NC	NC
mmu-miR-133b	mmu-mir-133b	Gja5	14613	18256189	1.14468	1.14468	1.11684	1.21537	NC	NC	NC	NC
mmu-miR-133b	mmu-mir-133b	Gja5	14613	19726871	1.14468	1.14468	1.11684	1.21537	NC	NC	NC	NC
mmu-miR-133b	mmu-mir-133b	Neurod1	18012	17936263	1.14468	1.14468	1.12555	1.28914	NC	NC	NC	NC
mmu-miR-133b	mmu-mir-133b	Lin28	83557	21827279	1.14468	1.14468	1.1372	1.27884	NC	NC	NC	NC
mmu-miR-133b	mmu-mir-133b	Lin28	83557	20413612	1.14468	1.14468	1.1372	1.27884	NC	NC	NC	NC
mmu-miR-133b	mmu-mir-133b	Mstn	17700	19726871	1.14468	1.14468	1.13735	1.33171	NC	NC	NC	NC
mmu-miR-133b	mmu-mir-133b	Ccnb2	12442	17369397	1.14468	1.14468	1.13796	1.20062	NC	NC	NC	NC
mmu-miR-133b	mmu-mir-133b	Myod1	17927	19754672	1.14468	1.14468	1.14907	1.25525	NC	NC	NC	NC
mmu-miR-133b	mmu-mir-133b	Pdx1	18609	17936263	1.14468	1.14468	1.15566	1.24473	NC	NC	NC	NC
mmu-miR-133b	mmu-mir-133b	Mos	17451	17369397	1.14468	1.14468	1.15647	1.26219	NC	NC	NC	NC
mmu-miR-133b	mmu-mir-133b	Slc6a3	13162	17761882	1.14468	1.14468	1.1585	1.26447	NC	NC	NC	NC
mmu-miR-133b	mmu-mir-133b	Ccnd2	12444	20056941	1.14468	1.14468	1.16231	1.1055	NC	NC	NC	NC
mmu-miR-133b	mmu-mir-133b	Nanog	71950	22135162	1.14468	1.14468	1.16733	1.32871	NC	NC	NC	NC
mmu-miR-133b	mmu-mir-133b	Sycp3	20962	17369397	1.14468	1.14468	1.17258	1.31737	NC	NC	NC	NC
mmu-miR-133b	mmu-mir-133b	Cdh1	12550	19559694	1.14468	1.14468	1.19214	1.31269	NC	NC	NC	NC
mmu-miR-133b	mmu-mir-133b	Kcnj2	16518	17401374	1.14468	1.14468	1.1938	1.16807	NC	NC	NC	NC
mmu-miR-133b	mmu-mir-133b	Reg3a	19694	17936263	1.14468	1.14468	1.19982	1.40836	NC	NC	NC	NC
mmu-miR-133b	mmu-mir-133b	Calm1	12315	19188439	1.14468	1.14468	1.19995	1.26677	NC	NC	NC	NC
mmu-miR-133b	mmu-mir-133b	Bcl2	12043	20959496	1.14468	1.14468	1.20901	1.07928	NC	NC	NC	NC
mmu-miR-133b	mmu-mir-133b	Bcl2	12043	21309633	1.14468	1.14468	1.20901	1.07928	NC	NC	NC	NC
mmu-miR-133b	mmu-mir-133b	Bcl2	12043	19654003	1.14468	1.14468	1.20901	1.07928	NC	NC	NC	NC
mmu-miR-133b	mmu-mir-133b	Neurog3	11925	17936263	1.14468	1.14468	1.21034	1.29037	NC	NC	NC	NC
mmu-miR-136	mmu-mir-136	Cd34	12490	17379065	1.35318	1.35318	-1.43356	-1.4762	NC	NC	NC	NC
mmu-miR-136	mmu-mir-136	Ctdspl	69274	17369397	1.35318	1.35318	-1.39693	-1.52353	NC	NC	NC	NC
mmu-miR-136	mmu-mir-136	Mt1	17748	17369397	1.35318	1.35318	-1.33198	1.81778	NC	NC	NC	NC
mmu-miR-136	mmu-mir-136	Mbp	17196	20215419	1.35318	1.35318	-1.1976	-1.28043	NC	NC	NC	NC
mmu-miR-136	mmu-mir-136	Dlk1	13386	20610486	1.35318	1.35318	-1.14088	1.04727	NC	NC	NC	NC
mmu-miR-136	mmu-mir-136	Ifitm3	66141	17369397	1.35318	1.35318	-1.11656	-1.27586	NC	NC	NC	NC
mmu-miR-136	mmu-mir-136	Dicer1	192119	17369397	1.35318	1.35318	-1.10268	-1.41805	NC	NC	NC	NC
mmu-miR-136	mmu-mir-136	Hprt1	15452	17369397	1.35318	1.35318	-1.0863	-1.06783	NC	NC	NC	NC
mmu-miR-136	mmu-mir-136	Dnmt3b	13436	17369397	1.35318	1.35318	-1.04318	-1.08715	NC	NC	NC	NC
mmu-miR-136	mmu-mir-136	Camk2g	12325	17369397	1.35318	1.35318	-1.04281	-1.23324	NC	NC	NC	NC
mmu-miR-136	mmu-mir-136	Mtpn	14489	15538371	1.35318	1.35318	-1.03346	-1.55	NC	NC	NC	NC
mmu-miR-136	mmu-mir-136	Ccne1	12447	17369397	1.35318	1.35318	-1.01669	1.10332	NC	NC	NC	NC
mmu-miR-136	mmu-mir-136	Cpeb1	12877	17369397	1.35318	1.35318	1.01452	1.19976	NC	NC	NC	NC
mmu-miR-136	mmu-mir-136	H2afx	15270	17369397	1.35318	1.35318	1.02605	-1.13458	NC	NC	NC	NC
mmu-miR-136	mmu-mir-136	H2afz	51788	17369397	1.35318	1.35318	1.0351	1.41689	NC	NC	NC	NC
mmu-miR-136	mmu-mir-136	Dio3	107585	20610486	1.35318	1.35318	1.03573	1.16789	NC	NC	NC	NC
mmu-miR-136	mmu-mir-136	Pou5f1	18999	17369397	1.35318	1.35318	1.03717	1.17537	NC	NC	NC	NC
mmu-miR-136	mmu-mir-136	Fgf21	56636	17369397	1.35318	1.35318	1.04354	1.26978	NC	NC	NC	NC
mmu-miR-136	mmu-mir-136	Rfpl4	192658	17369397	1.35318	1.35318	1.07459	1.22298	NC	NC	NC	NC
mmu-miR-136	mmu-mir-136	Pten	19211	21049042	1.35318	1.35318	1.08221	1.25758	NC	NC	NC	NC
mmu-miR-136	mmu-mir-136	Zp3	22788	17369397	1.35318	1.35318	1.0855	1.35259	NC	NC	NC	NC
mmu-miR-136	mmu-mir-136	Dppa3	73708	17369397	1.35318	1.35318	1.08666	1.23611	NC	NC	NC	NC
mmu-miR-136	mmu-mir-136	Oog4	242737	17369397	1.35318	1.35318	1.09456	1.27193	NC	NC	NC	NC
mmu-miR-136	mmu-mir-136	H1foo	171506	17369397	1.35318	1.35318	1.11073	1.29851	NC	NC	NC	NC
mmu-miR-136	mmu-mir-136	Cd36	12491	17379065	1.35318	1.35318	1.11158	1.25636	NC	NC	NC	NC
mmu-miR-136	mmu-mir-136	Lin28	83557	20413612	1.35318	1.35318	1.1372	1.27884	NC	NC	NC	NC
mmu-miR-136	mmu-mir-136	Mstn	17700	21597337	1.35318	1.35318	1.13735	1.33171	NC	NC	NC	NC
mmu-miR-136	mmu-mir-136	Ccnb2	12442	17369397	1.35318	1.35318	1.13796	1.20062	NC	NC	NC	NC
mmu-miR-136	mmu-mir-136	Mos	17451	17369397	1.35318	1.35318	1.15647	1.26219	NC	NC	NC	NC
mmu-miR-136	mmu-mir-136	Sycp3	20962	17369397	1.35318	1.35318	1.17258	1.31737	NC	NC	NC	NC
mmu-miR-136	mmu-mir-136	Bcl2	12043	22967897	1.35318	1.35318	1.20901	1.07928	NC	NC	NC	NC
mmu-miR-136#	mmu-mir-136	Cd34	12490	17379065	1.35318	1.35318	-1.43356	-1.4762	NC	NC	NC	NC
mmu-miR-136#	mmu-mir-136	Ctdspl	69274	17369397	1.35318	1.35318	-1.39693	-1.52353	NC	NC	NC	NC
mmu-miR-136#	mmu-mir-136	Mt1	17748	17369397	1.35318	1.35318	-1.33198	1.81778	NC	NC	NC	NC
mmu-miR-136#	mmu-mir-136	Mbp	17196	20215419	1.35318	1.35318	-1.1976	-1.28043	NC	NC	NC	NC
mmu-miR-136#	mmu-mir-136	Dlk1	13386	20610486	1.35318	1.35318	-1.14088	1.04727	NC	NC	NC	NC
mmu-miR-136#	mmu-mir-136	Ifitm3	66141	17369397	1.35318	1.35318	-1.11656	-1.27586	NC	NC	NC	NC
mmu-miR-136#	mmu-mir-136	Dicer1	192119	17369397	1.35318	1.35318	-1.10268	-1.41805	NC	NC	NC	NC
mmu-miR-136#	mmu-mir-136	Hprt1	15452	17369397	1.35318	1.35318	-1.0863	-1.06783	NC	NC	NC	NC
mmu-miR-136#	mmu-mir-136	Dnmt3b	13436	17369397	1.35318	1.35318	-1.04318	-1.08715	NC	NC	NC	NC
mmu-miR-136#	mmu-mir-136	Camk2g	12325	17369397	1.35318	1.35318	-1.04281	-1.23324	NC	NC	NC	NC
mmu-miR-136#	mmu-mir-136	Mtpn	14489	15538371	1.35318	1.35318	-1.03346	-1.55	NC	NC	NC	NC
mmu-miR-136#	mmu-mir-136	Ccne1	12447	17369397	1.35318	1.35318	-1.01669	1.10332	NC	NC	NC	NC
mmu-miR-136#	mmu-mir-136	Cpeb1	12877	17369397	1.35318	1.35318	1.01452	1.19976	NC	NC	NC	NC
mmu-miR-136#	mmu-mir-136	H2afx	15270	17369397	1.35318	1.35318	1.02605	-1.13458	NC	NC	NC	NC
mmu-miR-136#	mmu-mir-136	H2afz	51788	17369397	1.35318	1.35318	1.0351	1.41689	NC	NC	NC	NC
mmu-miR-136#	mmu-mir-136	Dio3	107585	20610486	1.35318	1.35318	1.03573	1.16789	NC	NC	NC	NC
mmu-miR-136#	mmu-mir-136	Pou5f1	18999	17369397	1.35318	1.35318	1.03717	1.17537	NC	NC	NC	NC
mmu-miR-136#	mmu-mir-136	Fgf21	56636	17369397	1.35318	1.35318	1.04354	1.26978	NC	NC	NC	NC
mmu-miR-136#	mmu-mir-136	Rfpl4	192658	17369397	1.35318	1.35318	1.07459	1.22298	NC	NC	NC	NC
mmu-miR-136#	mmu-mir-136	Pten	19211	21049042	1.35318	1.35318	1.08221	1.25758	NC	NC	NC	NC
mmu-miR-136#	mmu-mir-136	Zp3	22788	17369397	1.35318	1.35318	1.0855	1.35259	NC	NC	NC	NC
mmu-miR-136#	mmu-mir-136	Dppa3	73708	17369397	1.35318	1.35318	1.08666	1.23611	NC	NC	NC	NC
mmu-miR-136#	mmu-mir-136	Oog4	242737	17369397	1.35318	1.35318	1.09456	1.27193	NC	NC	NC	NC
mmu-miR-136#	mmu-mir-136	H1foo	171506	17369397	1.35318	1.35318	1.11073	1.29851	NC	NC	NC	NC
mmu-miR-136#	mmu-mir-136	Cd36	12491	17379065	1.35318	1.35318	1.11158	1.25636	NC	NC	NC	NC
mmu-miR-136#	mmu-mir-136	Lin28	83557	20413612	1.35318	1.35318	1.1372	1.27884	NC	NC	NC	NC
mmu-miR-136#	mmu-mir-136	Mstn	17700	21597337	1.35318	1.35318	1.13735	1.33171	NC	NC	NC	NC
mmu-miR-136#	mmu-mir-136	Ccnb2	12442	17369397	1.35318	1.35318	1.13796	1.20062	NC	NC	NC	NC
mmu-miR-136#	mmu-mir-136	Mos	17451	17369397	1.35318	1.35318	1.15647	1.26219	NC	NC	NC	NC
mmu-miR-136#	mmu-mir-136	Sycp3	20962	17369397	1.35318	1.35318	1.17258	1.31737	NC	NC	NC	NC
mmu-miR-136#	mmu-mir-136	Bcl2	12043	22967897	1.35318	1.35318	1.20901	1.07928	NC	NC	NC	NC
mmu-miR-138	mmu-mir-138-2	Fos	14281	21969367	3.33425	3.33425	-2.0426	-1.70233	Up	Down	Up	NC
mmu-miR-138	mmu-mir-138-1	Fos	14281	21969367	3.45333	3.45333	-2.0426	-1.70233	Up	Down	Up	NC
mmu-miR-138	mmu-mir-138-2	Pmp22	18858	20805985	3.33425	3.33425	-1.62668	-2.09373	Up	NC	Up	Down
mmu-miR-138	mmu-mir-138-1	Pmp22	18858	20805985	3.45333	3.45333	-1.62668	-2.09373	Up	NC	Up	Down
mmu-miR-138	mmu-mir-138-2	Lamc1	226519	18258830	3.33425	3.33425	-1.55788	-2.85524	Up	NC	Up	Down
mmu-miR-138	mmu-mir-138-1	Lamc1	226519	18258830	3.45333	3.45333	-1.55788	-2.85524	Up	NC	Up	Down
mmu-miR-138	mmu-mir-138-2	Gpd1	14555	18258830	3.33425	3.33425	-1.42432	-1.64384	Up	NC	Up	NC
mmu-miR-138	mmu-mir-138-1	Gpd1	14555	18258830	3.45333	3.45333	-1.42432	-1.64384	Up	NC	Up	NC
[truncated: 9,381 more rows]
