# Supplementary material for: Epigenetic response in mice mastitis: Role of histone H3 acetylation and microRNA(s) in the regulation of host inflammatory gene expression during Staphylococcus aureus infection
Source: Clin Epigenetics. 2014 Jun 30;6(1):12. doi: 10.1186/1868-7083-6-12 (PMC4114167; doi:10.1186/1868-7083-6-12)
Supplement: Additional file 10: Table S3 — List of differentially expressed miRNAs and expression levels of their known targets in the S. aureus infected mice mammary tissue. [file 1868-7083-6-12-S10.xlsx]

## Sheet: GO term analysis
Group	Category	Differentially Expressed	Z Score	p Value	q Value	Genes
molecular_function	protein binding(GO:0005515)	82	6.43931	0	0.0513007	1190002H23Rik|2310043N10Rik|Actn1|Akap9|Amotl1|Aqp5|Arap3|Arhgef11|Bmpr2|Btla|Ccl28|Ccl5|Cd2|Cd3d|Cd3g|Cd79b|Cd8b1|Cd93|Cdh5|Cdk6|Clic6|Col4a1|Copa|Coro1a|Cxcl12|Dab2|Dab2ip|Dlg5|Dpp4|Eif2c2|Erbb3|Fcna|Flnb|Flt1|Gbf1|Glg1|Glrx|Gnaq|Hcfc1|Hipk2|Hsd17b7|Hspg2|Itk|Krt19|Lamc1|Lck|Lpin1|Luc7l2|Mapre2|Mllt4|Myh9|Notch1|Notch3|Notch4|Ogdh|Palld|Pdgfb|Phactr4|Pik3r1|Plvap|Pou2af1|Ppap2b|Ppard|Ppargc1b|P…
cellular_component	cytoplasm(GO:0005737)	69	5.30285	0	0.0513007	1190002H23Rik|4933407C03Rik|Aacs|Actn1|Agap1|Akap9|Alas1|Amotl1|Arap3|Arhgdib|Arhgef11|Bmpr2|Camp|Ccl5|Cd79b|Cdk6|Clic6|Copa|Coro1a|Dab2|Dab2ip|Eif2c2|Etl4|Fasn|Flnb|Flt1|Gbf1|Glrx|Gne|Gpsn2|Gsta3|Hcfc1|Herc2|Hipk2|Itk|Lck|Lpin1|Mapre2|Mllt4|Myh9|Notch1|Palld|Pdgfb|Pik3r1|Plvap|Prkg1|Pum1|Rabac1|Rac2|Rangap1|Rsph9|S100a9|Sbk1|Sdpr|Sec16a|Sept11|Sept8|Sfrs1|Sgk2|Smad3|Smtn|Sox10|Spata13|Synpo|Tgm2…
cellular_component	plasma membrane(GO:0005886)	48	6.01739	0	0.0513007	Abca3|Abca8a|Actn1|Aplnr|Aqp5|Arap3|Bmpr2|Cd14|Cd52|Cd79b|Cd93|Cdh5|Clic6|Coro1a|Cxcl12|Dab2|Dab2ip|Dpp4|Esam|Fasn|Flnb|Flt1|Glg1|Gnaq|Hsd17b7|Krt19|Lck|Mllt4|Myh9|Myof|Notch1|Notch3|Notch4|Pik3r1|Plvap|Prkg1|Rabac1|Ramp1|S100a9|Sdpr|Sec16a|Slc24a3|Smad3|Spata13|Synpo|Tgm2|Ttyh3|Vcl
molecular_function	nucleotide binding(GO:0000166)	34	4.22904	0	0.0513007	Aacs|Abca3|Abca8a|Agap1|Bmpr2|Cdk6|Erbb3|Fasn|Flt1|Gnaq|Gne|Hipk2|Hsd17b7|Itk|Lck|Mast3|Mthfd2|Myh9|Pcx|Ppargc1b|Prkg1|Rac2|Sbk1|Sept11|Sept8|Setd1b|Sfrs1|Sfrs2|Sgk2|Snrpa|Sord|Tgm2|Tubb2c|Tubb6
cellular_component	extracellular region(GO:0005576)	23	3.58976	0.001	0.0833636	Azgp1|Camp|Ccl28|Ccl5|Cd2|Col15a1|Col4a1|Col4a2|Copa|Crispld2|Csn1s2b|Cxcl12|Dpp4|Fcna|Hspg2|Mmrn2|Otop1|Pdgfb|S100a9|Serpina1b|Spon2|St6gal1|Tnc
biological_process	immune system process(GO:0002376)	21	6.57525	0	0.0513007	Azgp1|Ccl28|Ccl5|Cd14|Cd2|Cd3d|Cd79b|Cdk6|Coro1a|Cxcl12|Dpp4|Flt1|Itk|Lck|Notch1|Pdgfb|Pik3r1|Prg2|S100a9|Smad3|Spon2
biological_process	positive regulation of gene expression(GO:0010628)	19	3.94376	0.001	0.0833636	Arhgef11|Ccl5|Cdk6|Dab2|Dab2ip|Hcfc1|Hipk2|Lck|Lpin1|Mll2|Notch1|Pdgfb|Pik3r1|Ppard|Ppargc1b|Sdpr|Smad3|Sox10|Tnc
biological_process	cell adhesion(GO:0007155)	17	5.64367	0	0.0513007	Azgp1|Ccl5|Cd2|Cd93|Cdh5|Col15a1|Coro1a|Dpp4|Esam|Lamc1|Mllt4|Myh9|Ppap2b|Ppard|Spon2|Tnc|Vcl
biological_process	negative regulation of cellular metabolic process(GO:0031324)	16	2.69792	0.0085	0.322253	Ccl5|Dab2|Dab2ip|Eif2c2|Glg1|Hipk2|Lpin1|Mll2|Pdgfb|Pik3r1|Ppap2b|Ppard|Ppargc1b|Smad3|Sox10|Zfhx3
biological_process	negative regulation of macromolecule metabolic process(GO:0010605)	16	2.63665	0.0105	0.362485	Ccl5|Dab2|Dab2ip|Eif2c2|Glg1|Hipk2|Lpin1|Mll2|Pdgfb|Pik3r1|Ppap2b|Ppard|Ppargc1b|Smad3|Sox10|Zfhx3
biological_process	response to organic substance(GO:0010033)	16	2.52877	0.015	0.430685	Aacs|Aqp9|Ccl5|Cd14|Col4a1|Coro1a|Cxcl12|Dab2ip|Lpin1|Mll2|Pdgfb|Pik3r1|Ppard|Serpina1b|Sord|Syvn1
biological_process	positive regulation of developmental process(GO:0051094)	15	4.71599	0	0.0513007	Adamts9|Bmpr2|Camp|Ccl5|Cxcl12|Flt1|Hipk2|Lck|Notch1|Pik3r1|Ppard|Ppargc1b|Smad3|Sox10|Zfhx3
cellular_component	extracellular space(GO:0005615)	15	3.90202	0.001	0.0833636	Adamts9|Camp|Ccl28|Ccl5|Cd14|Col15a1|Copa|Cxcl12|Erbb3|Fcna|Hspg2|Mmrn2|Ramp1|S100a9|Tnc
biological_process	protein phosphorylation(GO:0006468)	15	3.8899	0	0.0513007	Bmpr2|Ccl5|Cdk6|Dab2ip|Erbb3|Flt1|Hipk2|Itk|Lck|Mast3|Pdgfb|Pik3r1|Prkg1|Sbk1|Sgk2
biological_process	regulation of cellular component movement(GO:0051270)	14	6.40269	0	0.0513007	Actn1|Arap3|Bmpr2|Ccl5|Coro1a|Cxcl12|Flt1|Pdgfb|Pik3r1|Ppard|Robo4|Smad3|Spata13|Vcl
biological_process	cell projection organization(GO:0030030)	14	5.86426	0	0.0513007	Ccl5|Coro1a|Lamc1|Lpin1|Myh9|Notch1|Palld|Pdgfb|Prkg1|Rac2|Rsph9|Spata13|Tnc|Vcl
molecular_function	phosphotransferase activity, alcohol group as acceptor(GO:0016773)	14	3.84336	0.0015	0.106835	Bmpr2|Ccl5|Cdk6|Erbb3|Flt1|Gne|Hipk2|Itk|Lck|Mast3|Pik3r1|Prkg1|Sbk1|Sgk2
cellular_component	Golgi apparatus(GO:0005794)	14	2.54361	0.011	0.370165	Akap9|Cd79b|Chpt1|Copa|Dpp4|Fasn|Flt1|Glg1|Lck|Notch1|Prkg1|Rabac1|Sdpr|St6gal1
WikiPathways	PodNet: protein-protein interactions in the podocyte:WP2310	14	4.57096	0	0.0146667	4933407C03Rik|Cxcl12|Gne|Hspg2|Lamc1|Myh9|Notch1|Notch3|Notch4|Palld|Pik3r1|Smad3|Synpo|Vcl
cellular_component	extracellular matrix(GO:0031012)	12	6.42213	0	0.0513007	Adamts9|Col15a1|Col4a1|Col4a2|Crispld2|Glg1|Hspg2|Lamc1|Mmrn2|Spon2|Tgm2|Tnc
molecular_function	enzyme activator activity(GO:0008047)	12	6.00398	0	0.0513007	1190002H23Rik|Agap1|Arap3|Arhgdib|Ccl5|Dab2ip|Erbb3|Gnaq|Pdgfb|Ppard|Rangap1|Tbc1d10c
biological_process	negative regulation of apoptosis(GO:0043066)	11	3.32001	0.002	0.133382	Ccl5|Cxcl12|Erbb3|Gnaq|Hipk2|Notch1|Pik3r1|Ppard|Smad3|Sox10|Syvn1
biological_process	positive regulation of protein modification process(GO:0031401)	10	4.6352	0	0.0513007	Bmpr2|Camp|Ccl5|Dab2|Lck|Lpin1|Pdgfb|Pik3r1|Ppap2b|Ramp1
cellular_component	cell surface(GO:0009986)	10	4.3448	0.0005	0.0513007	Bmpr2|Cd14|Cd2|Cd8b1|Cd93|Dpp4|Notch1|Notch4|Pdgfb|Ramp1
WikiPathways	Focal Adhesion:WP85	10	4.51467	0	0.0146667	Actn1|Col4a1|Col4a2|Flt1|Lamc1|Pdgfb|Pik3r1|Rac2|Tnc|Vcl
biological_process	angiogenesis(GO:0001525)	9	6.46171	0	0.0513007	Col4a1|Col4a2|Flt1|Hspg2|Myh9|Notch1|Ptprb|Ramp1|Robo4
biological_process	in utero embryonic development(GO:0001701)	9	5.67758	0	0.0513007	Dab2|Mll2|Myh9|Notch1|Serpina1b|Sfrs1|Smad3|Sox10|Syvn1
biological_process	regulation of cell adhesion(GO:0030155)	9	5.30509	0	0.0513007	Ccl5|Cdk6|Dpp4|Erbb3|Notch1|Pik3r1|Prkg1|Smad3|Tgm2
biological_process	positive regulation of phosphorylation(GO:0042327)	9	4.68984	0	0.0513007	Bmpr2|Camp|Ccl5|Dab2|Lck|Pdgfb|Pik3r1|Ppap2b|Ppargc1b
biological_process	response to endogenous stimulus(GO:0009719)	9	2.97643	0.006	0.262782	Aacs|Col4a1|Dab2ip|Lpin1|Mll2|Pik3r1|Ppard|Serpina1b|Sord
cellular_component	intrinsic to plasma membrane(GO:0031226)	9	2.56554	0.0175	0.457683	Aqp5|Aqp9|Bmpr2|Btla|Cd2|Dab2ip|Flt1|Notch3|Slc28a3
biological_process	regulation of smooth muscle cell proliferation(GO:0048660)	8	8.85224	0	0.0513007	Ccl5|Flt1|Gnaq|Notch3|Pdgfb|Pik3r1|Ppard|Tgm2
biological_process	regulation of epithelial cell proliferation(GO:0050678)	8	5.26455	0.001	0.0833636	Bmpr2|Cdk6|Cxcl12|Dab2ip|Notch1|Pdgfb|Ppard|Smad3
molecular_function	small GTPase regulator activity(GO:0005083)	8	4.26168	0	0.0513007	Agap1|Arap3|Arhgdib|Dab2ip|Gbf1|Rangap1|Spata13|Tbc1d10c
biological_process	negative regulation of cell differentiation(GO:0045596)	8	3.06236	0.0095	0.337492	Cdk6|Dab2ip|Notch1|Notch3|Notch4|Pik3r1|Smad3|Zfhx3
biological_process	positive regulation of cellular component organization(GO:0051130)	8	2.50696	0.016	0.43961	Cxcl12|Lpin1|Notch1|Palld|Pdgfb|Sec16a|Smad3|Synpo
biological_process	positive regulation of multicellular organismal process(GO:0051240)	8	2.34298	0.0295	0.590483	Bmpr2|Ccl5|Cd14|Lck|Pdgfb|Ppard|Ppargc1b|Smad3
biological_process	positive regulation of apoptosis(GO:0043065)	8	2.20829	0.0355	0.655165	Ccl5|Dab2ip|Hipk2|Lck|Notch1|Pik3r1|Smad3|Tgm2
WikiPathways	T Cell Receptor Signaling Pathway:WP480	8	4.451	0	0.0146667	Arhgdib|Cd2|Cd3d|Cd3g|Itk|Lck|Pik3r1|Rac2
WikiPathways	Chemokine signaling pathway:KEGG-mmu04062:WP2292	8	3.4735	0.0005	0.0146667	Ccl21a|Ccl21c|Ccl28|Ccl5|Cxcl12|Itk|Pik3r1|Rac2
cellular_component	stress fiber(GO:0001725)	7	10.4024	0	0.0513007	Actn1|Flnb|Myh9|Palld|Sept11|Synpo|Vcl
cellular_component	basement membrane(GO:0005604)	7	7.92605	0	0.0513007	Col15a1|Col4a1|Col4a2|Hspg2|Lamc1|Mmrn2|Tnc
biological_process	response to wounding(GO:0009611)	7	2.92784	0.013	0.406687	Ccl5|Cd14|Notch1|Pdgfb|Ppard|Serpina1b|Tnc
biological_process	lipid biosynthetic process(GO:0008610)	7	2.52339	0.016	0.43961	Chpt1|Elovl6|Fasn|Gne|Gpsn2|Hsd17b7|Ppard
biological_process	calcium ion transport(GO:0006816)	6	4.1772	0.001	0.0833636	Ccl5|Coro1a|Lck|Ramp1|Slc24a3|Tpcn1
biological_process	regulation of GTPase activity(GO:0043087)	6	3.85559	0.0035	0.190193	Agap1|Arap3|Dab2ip|Gnaq|Prkg1|Tbc1d10c
biological_process	cellular calcium ion homeostasis(GO:0006874)	6	3.26363	0.006	0.262782	Ccl28|Ccl5|Cd52|Lck|Slc24a3|Tgm2
cellular_component	external side of plasma membrane(GO:0009897)	6	3.22272	0.0105	0.362485	Btla|Cd2|Cd79b|Cd8b1|Cxcl12|Robo4
biological_process	fatty acid metabolic process(GO:0006631)	6	3.09133	0.0095	0.337492	Aacs|Elovl6|Fasn|Gpsn2|Lpin1|Ppard
biological_process	positive regulation of intracellular protein kinase cascade(GO:0010740)	6	2.18646	0.0435	0.721982	Ccl5|Flt1|Hipk2|Lck|Pdgfb|Tgm2
WikiPathways	Delta-Notch Signaling Pathway:WP265	6	4.3396	0	0.0146667	Lck|Notch1|Notch3|Notch4|Pik3r1|Smad3
WikiPathways	Regulation of Actin Cytoskeleton:WP523	6	2.58161	0.0025	0.055	Actn1|Cd14|Pdgfb|Pik3r1|Rac2|Vcl
cellular_component	cell-cell adherens junction(GO:0005913)	5	7.24727	0	0.0513007	Actn1|Dlg5|Mllt4|Myh9|Vcl
biological_process	positive regulation of phospholipase activity(GO:0010518)	5	6.70488	0	0.0513007	Ccl5|Flt1|Gnaq|Itk|Tgm2
cellular_component	cell cortex part(GO:0044448)	5	5.10077	0	0.0513007	Actn1|Coro1a|Myh9|Sept11|Sept8
biological_process	cell morphogenesis involved in differentiation(GO:0000904)	5	4.64544	0	0.0513007	Dab2|Lamc1|Myh9|Notch1|Notch4
biological_process	negative regulation of cell growth(GO:0030308)	5	4.05646	0.0035	0.190193	Bmpr2|Dab2|Dab2ip|Ppard|Smad3
biological_process	developmental growth(GO:0048589)	5	3.91271	0.003	0.173291	Mll2|Notch1|Ppard|Smad3|Sox10
cellular_component	receptor complex(GO:0043235)	5	3.82175	0.0065	0.279672	Cd3d|Cd3g|Cd79b|Ramp1|Smad3
biological_process	GTP catabolic process(GO:0006184)	5	3.73437	0.0035	0.190193	Agap1|Gnaq|Rac2|Tubb2c|Tubb6
molecular_function	GTPase activity(GO:0003924)	5	3.22129	0.0075	0.300656	Agap1|Gnaq|Rac2|Tubb2c|Tubb6
biological_process	monosaccharide metabolic process(GO:0005996)	5	3.01201	0.015	0.430685	Gne|Ogdh|Pcx|Pik3r1|Sord
biological_process	extracellular structure organization(GO:0043062)	5	2.80761	0.0165	0.446657	Col4a1|Crispld2|Hspg2|Lamc1|Tnc
cellular_component	apical plasma membrane(GO:0016324)	5	2.69916	0.0205	0.486693	Aqp5|Bmpr2|Dab2|Dpp4|Erbb3
biological_process	transmembrane receptor protein tyrosine kinase signaling pathway(GO:0007169)	5	2.32537	0.0345	0.647294	Bmpr2|Erbb3|Flt1|Pdgfb|Pik3r1
molecular_function	phosphatase activity(GO:0016791)	5	2.2179	0.0425	0.71264	Lck|Lpin1|Ppap2b|Ptprb|Sec16a
biological_process	positive regulation of phosphatidylinositol 3-kinase cascade(GO:0014068)	4	7.24387	0	0.0513007	Ccl5|Flt1|Pdgfb|Ppard
biological_process	protein stabilization(GO:0050821)	4	5.66968	0.001	0.0833636	Gnaq|Hcfc1|Ppap2b|Smad3
cellular_component	caveola(GO:0005901)	4	5.34542	0	0.0513007	Bmpr2|Gnaq|Myof|Plvap
cellular_component	ruffle(GO:0001726)	4	5.00689	0.001	0.0833636	Arap3|Cdk6|Myh9|Palld
biological_process	regulation of fibroblast proliferation(GO:0048145)	4	4.95496	0.0005	0.0513007	Cdk6|Dab2ip|Flt1|Pdgfb
biological_process	Notch signaling pathway(GO:0007219)	4	4.90419	0.0005	0.0513007	Cdk6|Notch1|Notch3|Notch4
biological_process	negative regulation of canonical Wnt receptor signaling pathway(GO:0090090)	4	4.85452	0.0015	0.106835	Dab2|Dab2ip|Notch1|Sox10
biological_process	immune response-regulating cell surface receptor signaling pathway(GO:0002768)	4	4.71173	0.0025	0.156752	Btla|Cd79b|Itk|Lck
biological_process	cell junction organization(GO:0034330)	4	4.11046	0.003	0.173291	Actn1|Lamc1|Smad3|Vcl
cellular_component	collagen(GO:0005581)	4	4.00808	0.0045	0.221557	Col15a1|Col4a1|Col4a2|Fcna
cellular_component	lamellipodium(GO:0030027)	4	3.87892	0.005	0.232889	Arap3|Coro1a|Dpp4|Spata13
cellular_component	occluding junction(GO:0070160)	4	3.78708	0.005	0.232889	Amotl1|Cdh5|Esam|Synpo
biological_process	positive regulation of T cell activation(GO:0050870)	4	3.33301	0.009	0.33012	Ccl5|Coro1a|Dpp4|Lck
molecular_function	vitamin binding(GO:0019842)	4	2.98376	0.0205	0.486693	Alas1|Fasn|Ogdh|Pcx
cellular_component	actin cytoskeleton(GO:0015629)	4	2.77571	0.0195	0.482469	Coro1a|Myh9|Synpo|Vcl
biological_process	regulation of inflammatory response(GO:0050727)	4	2.68816	0.023	0.513632	Ccl5|Ppard|Smad3|Tgm2
biological_process	cellular protein complex assembly(GO:0043623)	4	2.62092	0.028	0.572167	Ccl5|Smad3|Tubb2c|Tubb6
biological_process	anterior/posterior pattern formation(GO:0009952)	4	2.35931	0.0385	0.675684	Bmpr2|Hipk2|Notch1|Smad3
molecular_function	transcription coactivator activity(GO:0003713)	4	2.24784	0.0375	0.666909	Hcfc1|Lpin1|Ppard|Ppargc1b
WikiPathways	Id Signaling Pathway:WP512	4	3.84052	0.0015	0.0377143	Bmpr2|Flt1|Lck|Smad3
WikiPathways	IL-3 Signaling Pathway:WP373	4	2.0444	0.006	0.096	Lck|Pik3r1|Rac2|Vcl
biological_process	regulation of catenin import into nucleus(GO:0035412)	3	7.27684	0	0.0513007	Dab2ip|Gnaq|Smad3
biological_process	regulation of myoblast differentiation(GO:0045661)	3	6.8825	0	0.0513007	Notch1|Pik3r1|Zfhx3
biological_process	positive regulation of positive chemotaxis(GO:0050927)	3	6.38304	0.001	0.0833636	Ccl21a|Cxcl12|Smad3
biological_process	regulation of phosphatidylinositol 3-kinase activity(GO:0043551)	3	6.38304	0	0.0513007	Flt1|Pdgfb|Pik3r1
biological_process	positive regulation of protein tyrosine kinase activity(GO:0061098)	3	6.23612	0.0015	0.106835	Ccl5|Erbb3|Pdgfb
molecular_function	extracellular matrix structural constituent(GO:0005201)	3	5.8417	0	0.0513007	Col4a1|Col4a2|Lamc1
cellular_component	actin filament(GO:0005884)	3	5.61084	0.0005	0.0513007	Coro1a|Palld|Vcl
biological_process	regulation of epithelial to mesenchymal transition(GO:0010717)	3	5.50347	0.003	0.173291	Dab2ip|Notch1|Smad3
biological_process	actin cytoskeleton reorganization(GO:0031532)	3	5.30284	0.001	0.0833636	Lpin1|Myh9|S100a9
biological_process	patterning of blood vessels(GO:0001569)	3	4.86883	0.0015	0.106835	Cxcl12|Flt1|Notch4
biological_process	regulation of osteoclast differentiation(GO:0045670)	3	4.71715	0.003	0.173291	Ccl5|Pik3r1|Ppargc1b
cellular_component	endocytic vesicle(GO:0030139)	3	4.38041	0.0025	0.156752	Coro1a|Dpp4|Lck
biological_process	gastrulation(GO:0007369)	3	4.31929	0.008	0.309699	Odz4|Ppap2b|Smad3
biological_process	glial cell differentiation(GO:0010001)	3	4.25999	0.0045	0.221557	Erbb3|Notch1|Sox10
biological_process	liver development(GO:0001889)	3	3.9877	0.0075	0.300656	Aacs|Notch1|Smad3
biological_process	regulation of wound healing(GO:0061041)	3	3.74926	0.0135	0.410087	Pdgfb|Prkg1|Smad3
cellular_component	methyltransferase complex(GO:0034708)	3	3.74926	0.0115	0.381738	Hcfc1|Mll2|Setd1b
biological_process	transforming growth factor beta receptor signaling pathway(GO:0007179)	3	3.74926	0.009	0.33012	Hipk2|Pdgfb|Smad3
biological_process	regulation of transforming growth factor beta receptor signaling pathway(GO:0017015)	3	3.61951	0.0145	0.428056	Glg1|Hipk2|Smad3
biological_process	positive regulation of calcium ion transport(GO:0051928)	3	3.42174	0.0145	0.428056	Ccl5|Cxcl12|Pdgfb
biological_process	forebrain development(GO:0030900)	3	3.34831	0.0185	0.471236	Notch1|Notch3|Prkg1
biological_process	cellular carbohydrate biosynthetic process(GO:0034637)	3	3.20992	0.0155	0.434	Gne|Pcx|Sord
biological_process	tissue homeostasis(GO:0001894)	3	3.0208	0.025	0.541802	Coro1a|Rac2|Slc28a3
biological_process	intracellular receptor mediated signaling pathway(GO:0030522)	3	2.82346	0.025	0.541802	Flt1|Ppard|Ppargc1b
biological_process	regulation of cell shape(GO:0008360)	3	2.82346	0.031	0.608878	Arap3|Coro1a|Myh9
biological_process	actin filament organization(GO:0007015)	3	2.82346	0.0275	0.569083	Actn1|Coro1a|Ppargc1b
biological_process	regulation of osteoblast differentiation(GO:0045667)	3	2.72015	0.032	0.618582	Bmpr2|Cdk6|Smad3
biological_process	interspecies interaction between organisms(GO:0044419)	3	2.72015	0.036	0.66024	Camp|Ccl5|Smad3
cellular_component	focal adhesion(GO:0005925)	3	2.72015	0.0365	0.663603	Actn1|Flnb|Vcl
cellular_component	nuclear membrane(GO:0031965)	3	2.48666	0.0425	0.71264	Hipk2|Il4i1|Smad3
biological_process	microtubule-based movement(GO:0007018)	3	2.48666	0.038	0.670115	Rsph9|Tubb2c|Tubb6
WikiPathways	Macrophage markers:WP2271	3	7.47946	0	0.0146667	Cd14|Cd52|Rac2
WikiPathways	Notch Signaling Pathway:WP29	3	3.00042	0.0045	0.0792	Notch1|Notch3|Notch4
WikiPathways	Heart Development:WP2067	3	3.00042	0.0045	0.0792	Bmpr2|Erbb3|Notch1
WikiPathways	Alpha6-Beta4 Integrin Signaling Pathway:WP488	3	1.98899	0.0145	0.170133	Lamc1|Pik3r1|Smad3
